# Supplementary material for: Evidence of Horizontal Gene Transfer of 50S Ribosomal Genes rplB, rplD, and rplY in Neisseria gonorrhoeae
Source: Front Microbiol. 2021 Jun 10;12:683901. doi: 10.3389/fmicb.2021.683901 (PMC8222677; doi:10.3389/fmicb.2021.683901)
Supplement: Supplementary Table 1 — Collections used in the study. [file Table_1.XLSX]

## Sheet: Supplementary Table S1
	Supplementary Table S1
	Collections	Countries	Number (n=) of genomes
	Sánchez-Busó et al. (2019); n=395	Angola	1
		Argentina	1
		Armenia	1
		Australia	11
		Belarus	24
		Bhutan	7
		Brasil	2
		Bulgaria	1
		Cabo Verde	2
		Canada	2
		Caribbean	1
		Chile	1
		China	6
		Cuba	4
		Denmark	8
		Ecuador	1
		Estonia	17
		Finland	1
		France	5
		Gambia	5
		Germany	6
		Greece	6
		Guinea	1
		Guinea-Bissau	22
		HongKong	1
		India	24
		Indonesia	5
		Italy	2
		Ivory Coast	2
		Jamaica	1
		Japan	22
		Lithuania	1
		Malaysia	1
		Morocco	3
		New Zealand	2
		Norway	11
		Pakistan	14
		Philippines	13
		Poland	34
		Romania	1
		Russia	13
		Saudi Arabia	1
		Scotland	2
		Slovakia	1
		Slovenia	23
		South Africa	3
		Spain	13
		Sweden	1
		Tanzania	2
		Thailand	21
		The Netherlands	5
		Turkey	4
		Uganda	1
		UK	19
		USA	7
		Vietnam	6
	Demczuk et al (2015); n=168	Australia	1
		Canada	163
		Japan	1
		Philippines	1
		Thailand	1
		United States	1
	Eurogasp (2013); n=1054	Austria	54
		Belgium	55
		Cyprus	8
		Germany	47
		Denmark	55
		Greece	48
		Spain	116
		France	57
		Hungary	48
		Iceland	5
		Italy	26
		Latvia	38
		Malta	20
		Netherlands	66
		Norway	55
		Portugal	108
		Sweden	50
		Slovenia	54
		Slovakia	38
		United Kingdom	106

## Sheet: Supplementary Table S2
Supplementary Table S2
	Azithromycin susceptible															Azithromycin intermediate		Azithromycin resistant													NA	Grand Total
MLST	0.008	0.016	0.023	0.03	0.032	0.047	0.06	0.063	0.064	0.094	0.12	0.125	0.19	0.25	0.38	0.5	0.75	1	1.5	2	3	4	6	8	12	16	32	64	256	512
1579		3		1		1	3			1		18	2	258	4	61	15	58	2	61		7		5	1	7			1	1	89	599
1580			1		1		1		1	2		11	2	32		29		15		27		28		19		8			8		138	323
1582		1		1	1		2		1				2	34		2		1							1						15	61
1583		1					3		1		1	6	4	30		2															6	54
1584				1			13		3	7		56	3	80		14		6		17	1	21		3		1					90	316
1585					3		2		2	2		1		4		1										1					9	25
1587				2			1		7		1	21		23		1				1				1							9	67
1588		1	1	8	1	1	7		13	3	3	36	5	110	2	7		1													47	246
1590				9		1	8		2			3	2	8		3		4		1				1							8	50
1591					1	1			1		1			1																	1	6
1594	1	3	2	50	3	2	34	3	5	6		23	1	31				1		1											36	202
1595				2		2		2	2			3		11		1															7	30
1596							4				1	13	1	26		12		1		2											37	97
1597			1		1				1				1	1																	2	7
1599						3	1		3	2		48	1	59	1	2															26	146
1600								1	2			4	1	41	1	9				2											7	68
1601		1					2				1	8		12		2															2	28
1603						1								1																		2
1889					1	1						1		3				1													5	12
1890														1		1																2
1891									1			1																				2
1892		1		3	2		1		1	2		3	1	14	1																13	42
1893				1	2		5	1				15		47	1	30		8		1				1							95	207
1894														2																		2
1898		1				1																										2
1900														1																		1
1901		5		5	7	9	11	8	11	3	2	36	11	302	29	415	33	181	2	37		9	1	33	1	18	5		7		368	1549
1902						1			1			1	1	16			2					1									8	31
1903				3	2	1			1	1		3	2	15	6	1															20	55
1904										1				2				1													1	5
1905																1																1
1906										1																					2	3
1918						1	1		1			4		2																	106	115
1920									1			1		9		4		3		1												19
1921						2	1							2		1																6
1924				1																												1
1925												8		3																		11
1926														1																		1
1927										1		1		4		1															1	8
1928														1																		1
1929					1																											1
1931		1	1			1				3				1		1															4	12
1932												1		2		1						1										5
1963														1																		1
1964												1																				1
6714														5								1										6
6715					1																											1
6716																1																1
6721														1																		1
6722												1																				1
6723														1																		1
6726					1				1	1		1		5																		9
6808							1					1		2																		4
6810										1		1			1	1																4
6812														1																		1
6813																					1											1
6959														1												1						2
6960														2																	1	3
6962							2					5		7		1				1												16
7356									1			2																				3
7358		1											1	5	4																	11
7359		2		4	1		2			1	21	18	1	251	2	11	1					1									101	417
7360		2										2	2	23	2	6		3		2		1		2							12	57
7363		4			4		14		13	2	7	72	16	360	10	61	4	20		4				6							113	710
7365				4						1	7	1		13	1	1															6	34
7367		1										2		11	1	2		1		9				1							4	32
7369					2																										1	3
7370														1																		1
7371							1		1			1	1	34	3	2		2		1				3		6						55
7819		1											5	7	1																	14
7822							2					12	3	104	1	23		3		3						1			3		72	227
7823				1	1		1				2	5	6	13		2														1	7	39
7826														1																	9	10
7827				1	2		2	5	2	2		8	3	84		23		5				1		2							98	238
7828							2					1		1		1																5
8109														3																		3
8110						1								2	1	4		2														10
8112		1			2	2	1		7	3					1																1	18
8114			1										1	2	1	2		3		1											10	21
8120																															1	1
8122					2	1	16		5	2	3	47	2	96		1				1		10									98	284
8123					1	2			1					6		1		1		2											1	15
8126										1		4		14		1		1		1		1		20							11	54
8127																				2											1	3
8129														1		1																2
8130					1	1			1					3		2															1	9
8131													1																			1
8133														1																	1	2
8134														1		1				2		3										7
8135		1				1	6		2	1	3	8		11																	6	39
8136				1			1					2																				4
8137		1																														1
8139					1	1																										2
8141									1																							1
8142					1									1																		2
8143		2					1			1	1	19	5	258		32		14		3				1							30	367
8145									2			2		27		1															3	35
8148																															2	2
8149				1			1			1		7		2		2						1										15
8151														1																		1
8152										1																						1
8153												1	1	7		5		3		1											1	19
8154				3								4				2		2		2												13
8155														2																		2
8156				8			9		1	1	2	18	1	335	1	81		6		5		8		1							6	483
8160																		1														1
8161				1	1					1		1		3																		7
8163				19	1		13	1		2	3	25		6		1															17	88
8392																															4	4
8394																															2	2
8774												1																				1
8775					1					1			1	1																	1	5
8776					2	6				1		4		11																	12	36
8777																1																1
8780				4			1		1			1		2				1														10
8784												2		2																	2	6
9362		4										2	1	60	3	12		2				1									15	100
9363		4					1					16	3	227	6	137	9	71	2	385		41		52		27			4		184	1169
9364												3		1																		4
9365														1		8		11														20
9900												1		3																		4
9902														3																		3
9903									1			2		4																	7	14
10214									1																							1
10241		1							1	2				11		1																16
10305																															1	1
10310														1																		1
10311														2		2		1														5
10312														7		5		1														13
10313														12	1																	13
10314														19		5				1		1							1			27
10315																1																1
10316							2					2		1		2		1		1											1	10
10317												3	1	4		5				2						2					1	18
10622				17			5				1	4		12																	4	43
10631																1																1
10634			1		1							2		2		1				1												8
10891																1																1
10899					1								1					1		2									1			6
10931				1	1							4		17		11		2		1		2							1		9	49
10932												1	2	11	1	5		2		1		3		6							7	39
10934							1					2																			1	4
10935												2		1																		3
11074														1																		1
11075																															1	1
11077										1																						1
11107														2		1																3
11172				1								3		1																	13	18
11173									1					2																		3
11174												1																				1
11175														2		1																3
11177				1	1				2				1	11	4	1																21
11178													1																			1
11180														1																		1
11181		1			1							2	1	4		7		6		1												23
11182		1																														1
11183					1																											1
11184						1						2																				3
11186									1																							1
11188			1						1																							2
11189									2	1																						3
11191		2		1			7		1		3		1	4			1														3	23
11193										1																						1
11194					1																											1
11195												1																				1
11196						1																										1
11197			1										1																			2
11199															1																	1
11200						1																										1
11201												1		1																	1	3
11204													1																			1
11205																1		1														2
11207						1																										1
11208														2																		2
11210												1																				1
11212													1																			1
11228										1																						1
11230												2		12																		14
11231							1					2		2			1														4	10
11233									1																							1
11234									1																							1
11235														1																		1
11236						1				2		1																				4
11240									1																							1
11241														2																		2
11242										1																						1
11244									1																							1
11247				1										11																		12
11249							1					2		12																	3	18
11251														1																		1
11252														2																		2
11253														4																	1	5
11255														2																	1	3
11256														4																		4
11257											1			1		1															1	4
11258														1																		1
11260														1																		1
11270																		1														1
11271																		1														1
11364																															2	2
11365							1		1																						3	5
11366												2																			9	11
11367					1									1																		2
11368					1									2																	1	4
11369		1																													1	2
11370																															3	3
11411														1		1																2
11412																1																1
11413												1						1														2
11414												1		3																		4
11415							1					1																				2
11417																1				1						1	1				2	6
11418												1				1		1														3
11419							1																									1
11420														5		5		3													34	47
11421														1		1															1	3
11422																4		1		24		5		1								35
11423														1						1												2
11424																										1						1
11427																1								1								2
11428		2			2		2		1	2		17	1	215	1	48		17		8		3									65	384
11431									1		1	1		2																		5
11463				1								2		13		4		2				1									40	63
11516				1			10			2	1	33	2	42	1	8		2													57	159
11602												1		1																		2
11648														2																		2
11652														1																		1
11657																1															1	2
11659														1																		1
11673														1																		1
11674														1																		1
11675						1			1			1		1																		4
11676														1																		1
11677														1																		1
11678														3																		3
11679														1																		1
11680														1																		1
11681																															1	1
11683																															1	1
11685														1																		1
11686														3																		3
11687														1																		1
11688														1																		1
11690														4																	1	5
11691														1																		1
11692														1																		1
11693														1																		1
11694														1																	1	2
11695														2																		2
11696														1																		1
11699														1																		1
11700																															1	1
11701														1																		1
11702														1																		1
11703														1																		1
11704														1																		1
11705														1																		1
11707														5																	2	7
11708																															1	1
11709														1																		1
11710														1																	1	2
11711														1																		1
11712														1																		1
11713														4																		4
11714														1																		1
11716																															1	1
11717														1																		1
11718														1																		1
11719														1																		1
11721														1																		1
11722														1																		1
11750		1			1				1																							3
11864							2					6		50		8		13		1											48	128
11956							1			1	1																				9	12
11961		1																														1
11963														1																		1
11965															1																	1
11966					1																											1
11967												2		3																	1	6
11968												1		3		2																6
11970		1							1																							2
11971																1																1
11975			1		1	2	1					3		3																		11
11976				1			5					4																				10
11978														1																		1
11979												1																			1	2
11980									1			1			1																	3
11981														108						10												118
11982												1	1					1														3
11983															1	1																2
11984														3																		3
11985														2		1																3
11986				1			2					2	1	10	2	3															10	31
11987						1								1																		2
11988												2		2																		4
11989												2																				2
11990			1	31		2	28		1	2		15		7		1															111	199
11991														2																		2
11992																1																1
11993												1		1																	4	6
11994												1																				1
11995														1																		1
11996												1																				1
11997														1																		1
11998						1																										1
11999							2					12	1	16																	15	46
12000												1		1																		2
12007														1																		1
12039																													1			1
12040											10																				1	11
12041							2				2																					4
12044														1																		1
12078												1																				1
12079										1																						1
12080			1		1																											2
12082					1																											1
12083			1																													1
12084						1						1																				2
12086							1					2																				3
12087				1			1					2				1																5
12089							1																									1
12090														1																		1
12091																1				1												2
12092																2																2
12093																1		2				1										4
12240												1																				1
12241																															3	3
12242																															1	1
12243																															1	1
12246														1																		1
12247														1																		1
12396																1				2												3
12433														1																		1
12459					1																											1
12460												1																				1
12461									1																							1
12462							2				3	2																				7
12463									1			2																				3
12467														1		1															1	3
12491																															1	1
12492																															1	1
12500																															1	1
12501																															1	1
12502							1					2		3																	1	7
12503																															1	1
12504																															1	1
12505																															2	2
12506																															1	1
12507																															1	1
12508																															1	1
12514														2																		2
12515																												1				1
12516														1																		1
12517																		1													2	3
12518														2																		2
12519																															1	1
12520														1																		1
12521																															1	1
12524														1		1																2
12525												3																			1	4
12526																															1	1
12527								1																								1
12529																															1	1
12530																															3	3
12531														1																		1
12532														1																		1
12533																															1	1
12536												10																				10
12537								1																								1
12542														1																		1
12888						1																										1
12894												1																				1
12905														1				2														3
12974														1																		1
12982														7																		7
13142																1															1	2
13143														5		2															1	8
13145																		1														1
13149							1					1																				2
13252												1		1																		2
13266														4																		4
13292														3		3		1														7
13309									1																							1
13333									1			3		1																		5
13334																1																1
13411												2																				2
13413												2		1																		3
13415												1		2		4																7
13476						1																										1
13480												1		7																		8
13484												3		2																		5
13489												1		6																		7
13490							1																									1
13525												1				1																2
13526														3		4		1														8
13527																		2														2
13528							1									2																3
13529														2																		2
13530																1																1
13532				1			1																									2
13533							1																									1
13534							1																									1
13535														1																		1
13536														9		2																11
13537																1																1
13538												1																				1
13539																1																1
13540																1																1
13541												1																				1
13542												1																				1
13544																1																1
13545																1																1
13546																1																1
13547																1																1
13548														1																		1
13781												1				2																3
13839														3																		3
13840												1	3	3		1																8
13841												1	3	2	2																	8
13842			2												1																	3
13843															1	2	1															4
13912														1																		1
13913							2							1																		3
13914														1																		1
13915				1			1				1			1																		4
13923									2			1																				3
13934														2						1												3
13942												3		1																		4
13943												1		1																		2
13946														1																		1
13956												3		8		1																12
14101																				1												1
14283														4		1																5
14335														1		1																2
14342														1																		1
14413																				3												3
14414											1																					1
14420							2				13			1																	1	17
14432							1																									1
14434											3			4																	1	8
14435							2				1																				1	4
14436				1			3				1																					5
14443				1			1																									2
14446											1			3																		4
14448														1																		1
14451							1																									1
14452				3			1																									4
14464																1																1
14466														1																		1
14473											1																					1
14601							1																									1
14610														1																		1
14738														2																		2
14921														1																		1
15223																1																1
15251														1																		1
New_ST				6	1		11		1			14		28		11		9		3		1		1		1					6	93
NA
Grand Total	1	53	16	205	69	59	290	23	130	76	104	857	117	4118	102	1235	67	510	6	642	2	153	1	160	3	75	6	1	27	2	2514	11624

## Sheet: Supplementary Table S3
	Supplementary Table S3
	Neisseria gonorrhoeae isolates	MIC of azithromycin (mg/L)	Number of isolates	23S		mtrR							L4
				A2045G (previously A2059G)	C2597T (previously C2611T)	-35A del	A39T	G45D	G120C	A121S	Meningitidis like promoter	Distrupted WHO-P like promoter	G68C	G68D	G68V	G70A	G70D	G70R	G70S	R157Q
	Azithromycin-susceptible	0.008	1	0	0	0	0	0	0	0	0	0	0	0	0	0	0	0	0	0
		0.016	46	0	0	20	19	5	0	0	0	0	0	0	0	0	1	0	0	6
		0.023	13	0	0	4	3	3	0	0	0	0	0	0	0	0	0	0	0	0
		0.03	76	0	0	6	32	12	0	0	0	0	0	0	0	0	0	0	0	0
		0.032	65	0	0	11	29	7	0	0	0	0	0	0	0	0	0	0	0	1
		0.047	55	0	0	12	21	2	0	0	0	0	0	0	0	0	0	0	0	0
		0.06	105	0	0	18	30	15	0	0	0	0	0	0	0	0	0	0	0	0
		0.063	23	0	0	14	0	6	0	0	0	0	0	0	0	0	0	0	0	0
		0.064	124	0	0	15	63	6	0	0	0	0	0	0	0	0	1	0	0	3
		0.094	71	0	0	11	20	9	0	0	0	1	0	0	0	0	0	0	0	1
		0.12	102	0	0	20	44	3	0	0	0	0	0	0	0	0	1	0	0	0
		0.125	2977	0	0	1166	1225	210	0	0	39	1	0	16	2	1	44	0	3	419
		0.19	111	0	0	56	24	25	0	0	0	0	0	0	0	0	3	0	0	6
		0.25	1082	0	0	462	357	189	1	1	0	9	0	3	0	0	18	0	3	110
		0.38	91	0	0	57	22	18	0	0	0	1	0	0	0	0	3	0	0	5
	Azithromycin-intermediate	0.5	1068	0	0	670	264	116	0	0	4	2	0	1	0	2	34	0	3	204
	Azithromycin-resistant	0.75	60	0	0	51	8	4	0	0	0	0	0	1	0	0	7	0	0	6
		1	740	0	0	331	99	35	0	0	276	5	0	10	0	5	37	0	7	350
		1.5	4	0	0	4	0	0	0	0	0	0	0	0	0	0	0	0	0	0
		2	267	0	0	91	19	9	0	0	147	1	1	1	0	1	29	1	2	155
		4	53	0	0	11	2	2	0	0	39	1	0	1	0	0	1	0	0	39
		8	14	0	0	6	0	0	0	0	8	0	0	0	0	0	3	1	0	8
		16	3	0	0	2	1	0	0	0	0	0	0	0	0	0	0	0	0	0
		256	2	0	0	2	0	1	0	0	0	0	0	0	0	0	0	0	0	0
		NA	2374	0	0	839	787	436	0	0	2	0	0	3	0	0	93	0	0	436

## Sheet: Supplementary Table S4
Supplementary Table S4
	L2_N45H	L2_N45S	L2_S75P	L2_A112V	L2_V114A	L2_D187G	L4_A118T	L4_V125A	L4_A147G	L4_R157Q	L25_L100P	23S_A2045G	23S_C2597T	L4_G70D	R174Q_mtrD	R714H_mtrD	R714L_mtrD	R714S_mtrD	K823D_mtrD	K823E_mtrD	K823N_mtrD	mtrR_-35Adel	mtrR_A39T	mtrR_G45D	mtrR_G120C	mtrR_A121S	mtrR_meningitidislikepromoter	mtrR_DistruptedWHO-Plikepromoter	mtrC (>=0.75)	mtrD (>=0.75)	mtrE (>=0.75)	log2_azm_MIC
L2_N45H	<.0001	0.0524	<.0001	0.0524	<.0001	0.5182	0.0361	<.0001	<.0001	<.0001	<.0001	<.0001	<.0001	<.0001	<.0001	0.3168	0.5788	0.3608	0.1484	<.0001	0.6478	<.0001	<.0001	<.0001	0.6226	0.6226	<.0001	0.0239	<.0001	<.0001	<.0001	0.0507
L2_N45S	0.0524	<.0001	<.0001	<.0001	<.0001	0.9589	<.0001	<.0001	<.0001	<.0001	0.1985	0.6354	<.0001	0.49	0.1429	0.8706	0.9497	0.942	0.9083	0.0713	0.971	0.0012	0.0066	<.0001	0.9689	0.9689	0.3537	0.858	0.0027	<.0001	0.3725	0.3116
L2_S75P	<.0001	<.0001	<.0001	<.0001	<.0001	0.5162	<.0001	<.0001	<.0001	<.0001	<.0001	<.0001	<.0001	<.0001	<.0001	0.3105	0.5842	0.3585	0.1464	<.0001	0.6462	<.0001	<.0001	<.0001	0.6205	0.6205	<.0001	0.0231	<.0001	<.0001	<.0001	0.0247
L2_A112V	0.0524	<.0001	<.0001	<.0001	<.0001	0.9589	<.0001	<.0001	<.0001	<.0001	0.1985	0.6354	<.0001	0.49	0.1429	0.8706	0.9497	0.942	0.9083	0.0713	0.971	0.0012	0.0066	<.0001	0.9689	0.9689	0.3537	0.858	0.0027	<.0001	0.3725	0.3116
L2_V114A	<.0001	<.0001	<.0001	<.0001	<.0001	0.5162	<.0001	<.0001	<.0001	<.0001	<.0001	<.0001	<.0001	<.0001	<.0001	0.3105	0.5842	0.3585	0.1464	<.0001	0.6462	<.0001	<.0001	<.0001	0.6205	0.6205	<.0001	0.0231	<.0001	<.0001	<.0001	0.0247
L2_D187G	0.5182	0.9589	0.5162	0.9589	0.5162	<.0001	0.9557	0.5115	0.5112	0.5124	0.6685	0.8745	0.7694	0.8181	0.6255	0.9567	0.9832	0.9807	0.9694	0.5481	0.9903	0.0888	0.3373	0.5846	0.989	0.989	0.7432	0.9496	0.7582	0.7508	0.7664	0.4903
L4_A118T	0.0361	<.0001	<.0001	<.0001	<.0001	0.9557	<.0001	<.0001	<.0001	<.0001	0.1649	0.6085	<.0001	0.4558	0.1135	0.8603	0.9457	0.9373	0.901	0.0514	0.9686	0.0021	0.0031	<.0001	0.9661	0.9661	0.3121	0.8454	0.0085	<.0001	0.3354	0.2089
L4_V125A	<.0001	<.0001	<.0001	<.0001	<.0001	0.5115	<.0001	<.0001	<.0001	<.0001	<.0001	<.0001	<.0001	<.0001	<.0001	0.2966	0.5964	0.3532	0.142	<.0001	0.6425	<.0001	<.0001	<.0001	0.6181	0.6181	<.0001	0.0222	<.0001	<.0001	<.0001	0.0492
L4_A147G	<.0001	<.0001	<.0001	<.0001	<.0001	0.5112	<.0001	<.0001	<.0001	<.0001	<.0001	<.0001	<.0001	<.0001	<.0001	0.2956	0.5973	0.3528	0.1417	<.0001	0.6423	<.0001	<.0001	<.0001	0.6182	0.6182	<.0001	0.0222	<.0001	<.0001	<.0001	0.0731
L4_R157Q	<.0001	<.0001	<.0001	<.0001	<.0001	0.5124	<.0001	<.0001	<.0001	<.0001	<.0001	<.0001	<.0001	<.0001	<.0001	0.2993	0.594	0.3542	0.1428	<.0001	0.6432	<.0001	<.0001	<.0001	0.6193	0.6193	<.0001	0.0226	<.0001	<.0001	<.0001	0.0603
L25_L100P	<.0001	0.1985	<.0001	0.1985	<.0001	0.6685	0.1649	<.0001	<.0001	<.0001	<.0001	0.0002	<.0001	0.0002	<.0001	0.1753	0.5999	0.3368	0.3381	<.0001	0.762	<.0001	<.0001	0.0004	0.003	0.003	<.0001	0.1325	<.0001	<.0001	<.0001	0.0054
23S_A2045G	<.0001	0.6354	<.0001	0.6354	<.0001	0.8745	0.6085	<.0001	<.0001	<.0001	0.0002	<.0001	0.0197	0.0576	<.0001	0.6354	0.8466	0.8233	0.7376	<.0001	0.9111	<.0001	<.0001	<.0001	0.9108	0.9108	0.1513	0.6071	0.7658	0.7748	0.9457	<.0001
23S_C2597T	<.0001	<.0001	<.0001	<.0001	<.0001	0.7694	<.0001	<.0001	<.0001	<.0001	<.0001	0.0197	<.0001	0.0871	<.0001	0.3788	0.7196	0.6785	0.5339	<.0001	0.8358	0.001	0.0042	<.0001	0.8353	0.8353	0.0077	0.3403	0.1892	0.1483	0.005	<.0001
L4_G70D	<.0001	0.49	<.0001	0.49	<.0001	0.8181	0.4558	<.0001	<.0001	<.0001	0.0002	0.0576	0.0871	<.0001	<.0001	0.4668	0.7782	0.745	0.607	<.0001	0.8708	0.0003	<.0001	<.0001	0.8673	0.8673	0.0006	0.4434	<.0001	0.0065	0.0048	0.0267
R174Q_mtrD	<.0001	0.1429	<.0001	0.1429	<.0001	0.6255	0.1135	<.0001	<.0001	<.0001	<.0001	<.0001	<.0001	<.0001	<.0001	0.1224	0.55	0.49	0.275	<.0001	0.73	<.0001	<.0001	<.0001	0.7132	0.7132	<.0001	0.0918	0.0868	<.0001	<.0001	<.0001
R714H_mtrD	0.3168	0.8706	0.3105	0.8706	0.3105	0.9567	0.8603	0.2966	0.2956	0.2993	0.1753	0.6354	0.3788	0.4668	0.1224	<.0001	0.947	0.9388	0.9034	0.419	0.9694	0.0003	0.0103	0.0835	0.9652	0.9652	0.3433	0.8414	0.3763	<.0001	0.0525	0.029
R714L_mtrD	0.5788	0.9497	0.5842	0.9497	0.5842	0.9832	0.9457	0.5964	0.5973	0.594	0.5999	0.8466	0.7196	0.7782	0.55	0.947	<.0001	0.9763	0.9625	0.5002	0.9882	0.3564	0.2399	0.5031	0.9865	0.9865	0.0308	0.9383	0.0432	<.0001	0.0346	0.3982
R714S_mtrD	0.3608	0.942	0.3585	0.942	0.3585	0.9807	0.9373	0.3532	0.3528	0.3542	0.3368	0.8233	0.6785	0.745	0.49	0.9388	0.9763	<.0001	0.9567	0.7103	0.9863	0.1614	0.1747	<.0001	0.9845	0.9845	0.643	0.9288	0.1007	<.0001	<.0001	0.3293
K823D_mtrD	0.1484	0.9083	0.1464	0.9083	0.1464	0.9694	0.901	0.142	0.1417	0.1428	0.3381	0.7376	0.5339	0.607	0.275	0.9034	0.9625	0.9567	<.0001	0.1791	0.9784	0.0151	0.4337	0.437	0.9767	0.9767	0.4868	<.0001	<.0001	<.0001	0.0404	0.4049
K823E_mtrD	<.0001	0.0713	<.0001	0.0713	<.0001	0.5481	0.0514	<.0001	<.0001	<.0001	<.0001	<.0001	<.0001	<.0001	<.0001	0.419	0.5002	0.7103	0.1791	<.0001	0.671	<.0001	<.0001	<.0001	0.6461	0.6461	<.0001	0.0352	<.0001	<.0001	<.0001	0.0588
K823N_mtrD	0.6478	0.971	0.6462	0.971	0.6462	0.9903	0.9686	0.6425	0.6423	0.6432	0.762	0.9111	0.8358	0.8708	0.73	0.9694	0.9882	0.9863	0.9784	0.671	<.0001	0.2289	0.4975	0.6991	0.9922	0.9922	0.8168	0.9644	0.8277	0.0001	0.8336	0.6258
mtrR_-35Adel	<.0001	0.0012	<.0001	0.0012	<.0001	0.0888	0.0021	<.0001	<.0001	<.0001	<.0001	<.0001	0.001	0.0003	<.0001	0.0003	0.3564	0.1614	0.0151	<.0001	0.2289	<.0001	<.0001	0.1961	0.4184	0.4184	<.0001	0.0002	<.0001	<.0001	<.0001	<.0001
mtrR_A39T	<.0001	0.0066	<.0001	0.0066	<.0001	0.3373	0.0031	<.0001	<.0001	<.0001	<.0001	<.0001	0.0042	<.0001	<.0001	0.0103	0.2399	0.1747	0.4337	<.0001	0.4975	<.0001	<.0001	<.0001	0.4975	0.4975	<.0001	0.0001	<.0001	<.0001	<.0001	0.927
mtrR_G45D	<.0001	<.0001	<.0001	<.0001	<.0001	0.5846	<.0001	<.0001	<.0001	<.0001	0.0004	<.0001	<.0001	<.0001	<.0001	0.0835	0.5031	<.0001	0.437	<.0001	0.6991	0.1961	<.0001	<.0001	0.6991	0.6991	<.0001	0.0762	<.0001	<.0001	<.0001	<.0001
mtrR_G120C	0.6226	0.9689	0.6205	0.9689	0.6205	0.989	0.9661	0.6181	0.6182	0.6193	0.003	0.9108	0.8353	0.8673	0.7132	0.9652	0.9865	0.9845	0.9767	0.6461	0.9922	0.4184	0.4975	0.6991	<.0001	<.0001	0.8168	0.9644	0.8084	0.8009	0.8136	0.5781
mtrR_A121S	0.6226	0.9689	0.6205	0.9689	0.6205	0.989	0.9661	0.6181	0.6182	0.6193	0.003	0.9108	0.8353	0.8673	0.7132	0.9652	0.9865	0.9845	0.9767	0.6461	0.9922	0.4184	0.4975	0.6991	<.0001	<.0001	0.8168	0.9644	0.8084	0.8009	0.8136	0.5781
mtrR_meningitidislikepromoter	<.0001	0.3537	<.0001	0.3537	<.0001	0.7432	0.3121	<.0001	<.0001	<.0001	<.0001	0.1513	0.0077	0.0006	<.0001	0.3433	0.0308	0.643	0.4868	<.0001	0.8168	<.0001	<.0001	<.0001	0.8168	0.8168	<.0001	0.2879	<.0001	<.0001	<.0001	<.0001
mtrR_DistruptedWHO-Plikepromoter	0.0239	0.858	0.0231	0.858	0.0231	0.9496	0.8454	0.0222	0.0222	0.0226	0.1325	0.6071	0.3403	0.4434	0.0918	0.8414	0.9383	0.9288	<.0001	0.0352	0.9644	0.0002	0.0001	0.0762	0.9644	0.9644	0.2879	<.0001	<.0001	<.0001	0.2795	0.1227
mtrC (>=0.75)	<.0001	0.0027	<.0001	0.0027	<.0001	0.7582	0.0085	<.0001	<.0001	<.0001	<.0001	0.7658	0.1892	<.0001	0.0868	0.3763	0.0432	0.1007	<.0001	<.0001	0.8277	<.0001	<.0001	<.0001	0.8084	0.8084	<.0001	<.0001	<.0001	<.0001	<.0001	<.0001
mtrD (>=0.75)	<.0001	<.0001	<.0001	<.0001	<.0001	0.7508	<.0001	<.0001	<.0001	<.0001	<.0001	0.7748	0.1483	0.0065	<.0001	<.0001	<.0001	<.0001	<.0001	<.0001	0.0001	<.0001	<.0001	<.0001	0.8009	0.8009	<.0001	<.0001	<.0001	<.0001	<.0001	<.0001
mtrE (>=0.75)	<.0001	0.3725	<.0001	0.3725	<.0001	0.7664	0.3354	<.0001	<.0001	<.0001	<.0001	0.9457	0.005	0.0048	<.0001	0.0525	0.0346	<.0001	0.0404	<.0001	0.8336	<.0001	<.0001	<.0001	0.8136	0.8136	<.0001	0.2795	<.0001	<.0001	<.0001	<.0001
log2_azm_MIC	0.0507	0.3116	0.0247	0.3116	0.0247	0.4903	0.2089	0.0492	0.0731	0.0603	0.0054	<.0001	<.0001	0.0267	<.0001	0.029	0.3982	0.3293	0.4049	0.0588	0.6258	<.0001	0.927	<.0001	0.5781	0.5781	<.0001	0.1227	<.0001	<.0001	<.0001	<.0001

## Sheet: Supplementary Table S5
Supplementary Table S5
Variable	by Variable	Spearman ρ	Prob>|ρ|
L2_N45S	L2_N45H	-0.0194	0.0361
L2_S75P	L2_N45H	0.9924	<.0001
L2_S75P	L2_N45S	0.0793	<.0001
L2_A112V	L2_N45H	-0.0194	0.0361
L2_A112V	L2_N45S	1	<.0001
L2_A112V	L2_S75P	0.0793	<.0001
L2_V114A	L2_N45H	0.9924	<.0001
L2_V114A	L2_N45S	0.0793	<.0001
L2_V114A	L2_S75P	1	<.0001
L2_V114A	L2_A112V	0.0793	<.0001
L2_D187G	L2_N45H	-0.0065	0.4852
L2_D187G	L2_N45S	-0.0005	0.9557
L2_D187G	L2_S75P	-0.0065	0.483
L2_D187G	L2_A112V	-0.0005	0.9557
L2_D187G	L2_V114A	-0.0065	0.483
L4_A118T	L2_N45H	-0.021	0.0236
L4_A118T	L2_N45S	0.9257	<.0001
L4_A118T	L2_S75P	0.0755	<.0001
L4_A118T	L2_A112V	0.9257	<.0001
L4_A118T	L2_V114A	0.0755	<.0001
L4_A118T	L2_D187G	-0.0006	0.9521
L4_V125A	L2_N45H	0.981	<.0001
L4_V125A	L2_N45S	0.0784	<.0001
L4_V125A	L2_S75P	0.9858	<.0001
L4_V125A	L2_A112V	0.0784	<.0001
L4_V125A	L2_V114A	0.9858	<.0001
L4_V125A	L2_D187G	-0.0066	0.4782
L4_V125A	L4_A118T	0.0847	<.0001
L4_A147G	L2_N45H	0.9802	<.0001
L4_A147G	L2_N45S	0.0783	<.0001
L4_A147G	L2_S75P	0.985	<.0001
L4_A147G	L2_A112V	0.0783	<.0001
L4_A147G	L2_V114A	0.985	<.0001
L4_A147G	L2_D187G	-0.0066	0.4778
L4_A147G	L4_A118T	0.0846	<.0001
L4_A147G	L4_V125A	0.9987	<.0001
L4_R157Q	L2_N45H	0.9831	<.0001
L4_R157Q	L2_N45S	0.0786	<.0001
L4_R157Q	L2_S75P	0.9879	<.0001
L4_R157Q	L2_A112V	0.0786	<.0001
L4_R157Q	L2_V114A	0.9879	<.0001
L4_R157Q	L2_D187G	-0.0066	0.4791
L4_R157Q	L4_A118T	0.0849	<.0001
L4_R157Q	L4_V125A	0.9957	<.0001
L4_R157Q	L4_A147G	0.9971	<.0001
L25_L100P	L2_N45H	-0.1586	<.0001
L25_L100P	L2_N45S	-0.0129	0.1648
L25_L100P	L2_S75P	-0.1579	<.0001
L25_L100P	L2_A112V	-0.0129	0.1648
L25_L100P	L2_V114A	-0.1579	<.0001
L25_L100P	L2_D187G	-0.0043	0.6436
L25_L100P	L4_A118T	-0.0139	0.1335
L25_L100P	L4_V125A	-0.1583	<.0001
L25_L100P	L4_A147G	-0.1555	<.0001
L25_L100P	L4_R157Q	-0.155	<.0001
23S_A2045G	L2_N45H	-0.0477	<.0001
23S_A2045G	L2_N45S	-0.0047	0.6341
23S_A2045G	L2_S75P	-0.0481	<.0001
23S_A2045G	L2_A112V	-0.0047	0.6341
23S_A2045G	L2_V114A	-0.0481	<.0001
23S_A2045G	L2_D187G	-0.0016	0.874
23S_A2045G	L4_A118T	-0.0051	0.6071
23S_A2045G	L4_V125A	-0.0486	<.0001
23S_A2045G	L4_A147G	-0.0486	<.0001
23S_A2045G	L4_R157Q	-0.0484	<.0001
23S_A2045G	L25_L100P	-0.0377	0.0002
23S_C2597T	L2_N45H	0.1418	<.0001
23S_C2597T	L2_N45S	0.2033	<.0001
23S_C2597T	L2_S75P	0.1641	<.0001
23S_C2597T	L2_A112V	0.2033	<.0001
23S_C2597T	L2_V114A	0.1641	<.0001
23S_C2597T	L2_D187G	-0.0029	0.7685
23S_C2597T	L4_A118T	0.1978	<.0001
23S_C2597T	L4_V125A	0.1619	<.0001
23S_C2597T	L4_A147G	0.1619	<.0001
23S_C2597T	L4_R157Q	0.1628	<.0001
23S_C2597T	L25_L100P	-0.0569	<.0001
23S_C2597T	23S_A2045G	-0.0233	0.0192
L4_G70D	L2_N45H	-0.0715	<.0001
L4_G70D	L2_N45S	-0.0069	0.4558
L4_G70D	L2_S75P	-0.0707	<.0001
L4_G70D	L2_A112V	-0.0069	0.4558
L4_G70D	L2_V114A	-0.0707	<.0001
L4_G70D	L2_D187G	-0.0023	0.8038
L4_G70D	L4_A118T	-0.0075	0.4204
L4_G70D	L4_V125A	-0.0718	<.0001
L4_G70D	L4_A147G	-0.0718	<.0001
L4_G70D	L4_R157Q	-0.0716	<.0001
L4_G70D	L25_L100P	-0.037	<.0001
L4_G70D	23S_A2045G	-0.019	0.0566
L4_G70D	23S_C2597T	-0.0171	0.0858
R174Q_mtrD	L2_N45H	0.7435	<.0001
R174Q_mtrD	L2_N45S	-0.0147	0.1134
R174Q_mtrD	L2_S75P	0.7405	<.0001
R174Q_mtrD	L2_A112V	-0.0147	0.1134
R174Q_mtrD	L2_V114A	0.7405	<.0001
R174Q_mtrD	L2_D187G	-0.0049	0.598
R174Q_mtrD	L4_A118T	-0.0158	0.0872
R174Q_mtrD	L4_V125A	0.733	<.0001
R174Q_mtrD	L4_A147G	0.7324	<.0001
R174Q_mtrD	L4_R157Q	0.7346	<.0001
R174Q_mtrD	L25_L100P	-0.1158	<.0001
R174Q_mtrD	23S_A2045G	-0.0404	<.0001
R174Q_mtrD	23S_C2597T	0.0687	<.0001
R174Q_mtrD	L4_G70D	-0.0563	<.0001
R714H_mtrD	L2_N45H	-0.01	0.2795
R714H_mtrD	L2_N45S	-0.0016	0.8603
R714H_mtrD	L2_S75P	-0.0101	0.2733
R714H_mtrD	L2_A112V	-0.0016	0.8603
R714H_mtrD	L2_V114A	-0.0101	0.2733
R714H_mtrD	L2_D187G	-0.0005	0.9533
R714H_mtrD	L4_A118T	-0.0018	0.8492
R714H_mtrD	L4_V125A	-0.0104	0.2595
R714H_mtrD	L4_A147G	-0.0105	0.2585
R714H_mtrD	L4_R157Q	-0.0104	0.2621
R714H_mtrD	L25_L100P	-0.0136	0.1431
R714H_mtrD	23S_A2045G	-0.0047	0.6341
R714H_mtrD	23S_C2597T	-0.0088	0.3769
R714H_mtrD	L4_G70D	-0.0073	0.4318
R714H_mtrD	R174Q_mtrD	-0.0155	0.0952
R714L_mtrD	L2_N45H	0.0056	0.5487
R714L_mtrD	L2_N45S	-0.0006	0.9457
R714L_mtrD	L2_S75P	0.0055	0.5543
R714L_mtrD	L2_A112V	-0.0006	0.9457
R714L_mtrD	L2_V114A	0.0055	0.5543
R714L_mtrD	L2_D187G	-0.0002	0.9819
R714L_mtrD	L4_A118T	-0.0007	0.9413
R714L_mtrD	L4_V125A	0.0053	0.5672
R714L_mtrD	L4_A147G	0.0053	0.5681
R714L_mtrD	L4_R157Q	0.0053	0.5647
R714L_mtrD	L25_L100P	-0.0052	0.5709
R714L_mtrD	23S_A2045G	-0.0019	0.846
R714L_mtrD	23S_C2597T	-0.0036	0.7185
R714L_mtrD	L4_G70D	-0.0028	0.7609
R714L_mtrD	R174Q_mtrD	-0.006	0.5184
R714L_mtrD	R714H_mtrD	-0.0007	0.9428
R714S_mtrD	L2_N45H	-0.0091	0.3235
R714S_mtrD	L2_N45S	-0.0007	0.9373
R714S_mtrD	L2_S75P	-0.0092	0.3212
R714S_mtrD	L2_A112V	-0.0007	0.9373
R714S_mtrD	L2_V114A	-0.0092	0.3212
R714S_mtrD	L2_D187G	-0.0002	0.9791
R714S_mtrD	L4_A118T	-0.0008	0.9323
R714S_mtrD	L4_V125A	-0.0093	0.3158
R714S_mtrD	L4_A147G	-0.0093	0.3154
R714S_mtrD	L4_R157Q	-0.0093	0.3169
R714S_mtrD	L25_L100P	0.0096	0.2994
R714S_mtrD	23S_A2045G	-0.0022	0.8226
R714S_mtrD	23S_C2597T	-0.0041	0.6772
R714S_mtrD	L4_G70D	-0.0033	0.7253
R714S_mtrD	R174Q_mtrD	-0.0069	0.4558
R714S_mtrD	R714H_mtrD	-0.0008	0.9339
R714S_mtrD	R714L_mtrD	-0.0003	0.9744
K823D_mtrD	L2_N45H	-0.0145	0.1184
K823D_mtrD	L2_N45S	-0.0012	0.901
K823D_mtrD	L2_S75P	-0.0145	0.1166
K823D_mtrD	L2_A112V	-0.0012	0.901
K823D_mtrD	L2_V114A	-0.0145	0.1166
K823D_mtrD	L2_D187G	-0.0004	0.9669
K823D_mtrD	L4_A118T	-0.0012	0.8931
K823D_mtrD	L4_V125A	-0.0147	0.1126
K823D_mtrD	L4_A147G	-0.0147	0.1123
K823D_mtrD	L4_R157Q	-0.0147	0.1134
K823D_mtrD	L25_L100P	-0.0096	0.3007
K823D_mtrD	23S_A2045G	-0.0034	0.7365
K823D_mtrD	23S_C2597T	-0.0062	0.5323
K823D_mtrD	L4_G70D	-0.0051	0.5784
K823D_mtrD	R174Q_mtrD	-0.0109	0.2382
K823D_mtrD	R714H_mtrD	-0.0012	0.8957
K823D_mtrD	R714L_mtrD	-0.0005	0.9595
K823D_mtrD	R714S_mtrD	-0.0005	0.9533
K823E_mtrD	L2_N45H	0.8955	<.0001
K823E_mtrD	L2_N45S	-0.018	0.0514
K823E_mtrD	L2_S75P	0.8893	<.0001
K823E_mtrD	L2_A112V	-0.018	0.0514
K823E_mtrD	L2_V114A	0.8893	<.0001
K823E_mtrD	L2_D187G	-0.006	0.5164
K823E_mtrD	L4_A118T	-0.0195	0.0353
K823E_mtrD	L4_V125A	0.8845	<.0001
K823E_mtrD	L4_A147G	0.8838	<.0001
K823E_mtrD	L4_R157Q	0.8864	<.0001
K823E_mtrD	L25_L100P	-0.1432	<.0001
K823E_mtrD	23S_A2045G	-0.039	<.0001
K823E_mtrD	23S_C2597T	0.0402	<.0001
K823E_mtrD	L4_G70D	-0.0673	<.0001
K823E_mtrD	R174Q_mtrD	0.8091	<.0001
K823E_mtrD	R714H_mtrD	-0.0081	0.3826
K823E_mtrD	R714L_mtrD	0.0067	0.4664
K823E_mtrD	R714S_mtrD	0.0037	0.6882
K823E_mtrD	K823D_mtrD	-0.0134	0.1466
K823N_mtrD	L2_N45H	-0.0046	0.6216
K823N_mtrD	L2_N45S	-0.0004	0.9686
K823N_mtrD	L2_S75P	-0.0046	0.6199
K823N_mtrD	L2_A112V	-0.0004	0.9686
K823N_mtrD	L2_V114A	-0.0046	0.6199
K823N_mtrD	L2_D187G	-0.0001	0.9895
K823N_mtrD	L4_A118T	-0.0004	0.9661
K823N_mtrD	L4_V125A	-0.0046	0.616
K823N_mtrD	L4_A147G	-0.0046	0.6158
K823N_mtrD	L4_R157Q	-0.0046	0.6168
K823N_mtrD	L25_L100P	-0.003	0.7436
K823N_mtrD	23S_A2045G	-0.0011	0.9107
K823N_mtrD	23S_C2597T	-0.0021	0.8352
K823N_mtrD	L4_G70D	-0.0016	0.8606
K823N_mtrD	R174Q_mtrD	-0.0035	0.7093
K823N_mtrD	R714H_mtrD	-0.0004	0.9669
K823N_mtrD	R714L_mtrD	-0.0001	0.9872
K823N_mtrD	R714S_mtrD	-0.0002	0.9852
K823N_mtrD	K823D_mtrD	-0.0003	0.9766
K823N_mtrD	K823E_mtrD	-0.0042	0.6463
mtrR_-35Adel	L2_N45H	-0.3887	<.0001
mtrR_-35Adel	L2_N45S	-0.0324	0.001
mtrR_-35Adel	L2_S75P	-0.3897	<.0001
mtrR_-35Adel	L2_A112V	-0.0324	0.001
mtrR_-35Adel	L2_V114A	-0.3897	<.0001
mtrR_-35Adel	L2_D187G	0.017	0.0846
mtrR_-35Adel	L4_A118T	-0.0307	0.0019
mtrR_-35Adel	L4_V125A	-0.3897	<.0001
mtrR_-35Adel	L4_A147G	-0.3895	<.0001
mtrR_-35Adel	L4_R157Q	-0.3912	<.0001
mtrR_-35Adel	L25_L100P	-0.2566	<.0001
mtrR_-35Adel	23S_A2045G	-0.0554	<.0001
mtrR_-35Adel	23S_C2597T	-0.0329	0.001
mtrR_-35Adel	L4_G70D	-0.0362	0.0002
mtrR_-35Adel	R174Q_mtrD	-0.2909	<.0001
mtrR_-35Adel	R714H_mtrD	0.0359	0.0003
mtrR_-35Adel	R714L_mtrD	0.0092	0.35
mtrR_-35Adel	R714S_mtrD	0.014	0.1559
mtrR_-35Adel	K823D_mtrD	-0.0243	0.0138
mtrR_-35Adel	K823E_mtrD	-0.3577	<.0001
mtrR_-35Adel	K823N_mtrD	0.012	0.2227
mtrR_A39T	L2_N45H	0.3329	<.0001
mtrR_A39T	L2_N45S	-0.0272	0.0059
mtrR_A39T	L2_S75P	0.3286	<.0001
mtrR_A39T	L2_A112V	-0.0272	0.0059
mtrR_A39T	L2_V114A	0.3286	<.0001
mtrR_A39T	L2_D187G	-0.0096	0.3308
mtrR_A39T	L4_A118T	-0.0296	0.0027
mtrR_A39T	L4_V125A	0.3218	<.0001
mtrR_A39T	L4_A147G	0.3215	<.0001
mtrR_A39T	L4_R157Q	0.3233	<.0001
mtrR_A39T	L25_L100P	0.2097	<.0001
mtrR_A39T	23S_A2045G	-0.0765	<.0001
mtrR_A39T	23S_C2597T	-0.0286	0.0042
mtrR_A39T	L4_G70D	-0.0759	<.0001
mtrR_A39T	R174Q_mtrD	0.5207	<.0001
mtrR_A39T	R714H_mtrD	-0.0257	0.0094
mtrR_A39T	R714L_mtrD	-0.0118	0.2336
mtrR_A39T	R714S_mtrD	-0.0136	0.169
mtrR_A39T	K823D_mtrD	0.0078	0.4276
mtrR_A39T	K823E_mtrD	0.352	<.0001
mtrR_A39T	K823N_mtrD	-0.0068	0.4917
mtrR_A39T	mtrR_-35Adel	-0.5401	<.0001
mtrR_G45D	L2_N45H	-0.0826	<.0001
mtrR_G45D	L2_N45S	0.1009	<.0001
mtrR_G45D	L2_S75P	-0.0727	<.0001
mtrR_G45D	L2_A112V	0.1009	<.0001
mtrR_G45D	L2_V114A	-0.0727	<.0001
mtrR_G45D	L2_D187G	-0.0055	0.5795
mtrR_G45D	L4_A118T	0.1033	<.0001
mtrR_G45D	L4_V125A	-0.0731	<.0001
mtrR_G45D	L4_A147G	-0.0731	<.0001
mtrR_G45D	L4_R157Q	-0.0722	<.0001
mtrR_G45D	L25_L100P	0.0357	0.0003
mtrR_G45D	23S_A2045G	0.2386	<.0001
mtrR_G45D	23S_C2597T	0.0771	<.0001
mtrR_G45D	L4_G70D	-0.0524	<.0001
mtrR_G45D	R174Q_mtrD	-0.1433	<.0001
mtrR_G45D	R714H_mtrD	-0.0173	0.0795
mtrR_G45D	R714L_mtrD	-0.0067	0.4974
mtrR_G45D	R714S_mtrD	0.0504	<.0001
mtrR_G45D	K823D_mtrD	0.0078	0.4308
mtrR_G45D	K823E_mtrD	-0.1696	<.0001
mtrR_G45D	K823N_mtrD	-0.0039	0.6952
mtrR_G45D	mtrR_-35Adel	0.0129	0.1902
mtrR_G45D	mtrR_A39T	-0.2546	<.0001
mtrR_G120C	L2_N45H	-0.0049	0.6179
mtrR_G120C	L2_N45S	-0.0004	0.9685
mtrR_G120C	L2_S75P	-0.005	0.6159
mtrR_G120C	L2_A112V	-0.0004	0.9685
mtrR_G120C	L2_V114A	-0.005	0.6159
mtrR_G120C	L2_D187G	-0.0001	0.9889
mtrR_G120C	L4_A118T	-0.0004	0.9656
mtrR_G120C	L4_V125A	-0.005	0.6134
mtrR_G120C	L4_A147G	-0.005	0.6135
mtrR_G120C	L4_R157Q	-0.005	0.6146
mtrR_G120C	L25_L100P	0.0297	0.0026
mtrR_G120C	23S_A2045G	-0.0011	0.9107
mtrR_G120C	23S_C2597T	-0.0021	0.8353
mtrR_G120C	L4_G70D	-0.0017	0.8655
mtrR_G120C	R174Q_mtrD	-0.0037	0.7095
mtrR_G120C	R714H_mtrD	-0.0004	0.9647
mtrR_G120C	R714L_mtrD	-0.0002	0.9864
mtrR_G120C	R714S_mtrD	-0.0002	0.9842
mtrR_G120C	K823D_mtrD	-0.0003	0.9764
mtrR_G120C	K823E_mtrD	-0.0046	0.6417
mtrR_G120C	K823N_mtrD	-0.0001	0.9921
mtrR_G120C	mtrR_-35Adel	-0.0081	0.4122
mtrR_G120C	mtrR_A39T	-0.0068	0.4917
mtrR_G120C	mtrR_G45D	-0.0039	0.6952
mtrR_A121S	L2_N45H	-0.0049	0.6179
mtrR_A121S	L2_N45S	-0.0004	0.9685
mtrR_A121S	L2_S75P	-0.005	0.6159
mtrR_A121S	L2_A112V	-0.0004	0.9685
mtrR_A121S	L2_V114A	-0.005	0.6159
mtrR_A121S	L2_D187G	-0.0001	0.9889
mtrR_A121S	L4_A118T	-0.0004	0.9656
mtrR_A121S	L4_V125A	-0.005	0.6134
mtrR_A121S	L4_A147G	-0.005	0.6135
mtrR_A121S	L4_R157Q	-0.005	0.6146
mtrR_A121S	L25_L100P	0.0297	0.0026
mtrR_A121S	23S_A2045G	-0.0011	0.9107
mtrR_A121S	23S_C2597T	-0.0021	0.8353
mtrR_A121S	L4_G70D	-0.0017	0.8655
mtrR_A121S	R174Q_mtrD	-0.0037	0.7095
mtrR_A121S	R714H_mtrD	-0.0004	0.9647
mtrR_A121S	R714L_mtrD	-0.0002	0.9864
mtrR_A121S	R714S_mtrD	-0.0002	0.9842
mtrR_A121S	K823D_mtrD	-0.0003	0.9764
mtrR_A121S	K823E_mtrD	-0.0046	0.6417
mtrR_A121S	K823N_mtrD	-0.0001	0.9921
mtrR_A121S	mtrR_-35Adel	-0.0081	0.4122
mtrR_A121S	mtrR_A39T	-0.0068	0.4917
mtrR_A121S	mtrR_G45D	-0.0039	0.6952
mtrR_A121S	mtrR_G120C	1	<.0001
mtrR_meningitidislikepromoter	L2_N45H	0.463	<.0001
mtrR_meningitidislikepromoter	L2_N45S	-0.0093	0.3473
mtrR_meningitidislikepromoter	L2_S75P	0.4603	<.0001
mtrR_meningitidislikepromoter	L2_A112V	-0.0093	0.3473
mtrR_meningitidislikepromoter	L2_V114A	0.4603	<.0001
mtrR_meningitidislikepromoter	L2_D187G	-0.0033	0.7398
mtrR_meningitidislikepromoter	L4_A118T	-0.0101	0.3057
mtrR_meningitidislikepromoter	L4_V125A	0.4571	<.0001
mtrR_meningitidislikepromoter	L4_A147G	0.4573	<.0001
mtrR_meningitidislikepromoter	L4_R157Q	0.4587	<.0001
mtrR_meningitidislikepromoter	L25_L100P	-0.078	<.0001
mtrR_meningitidislikepromoter	23S_A2045G	-0.0144	0.1513
mtrR_meningitidislikepromoter	23S_C2597T	-0.0267	0.0077
mtrR_meningitidislikepromoter	L4_G70D	-0.0344	0.0005
mtrR_meningitidislikepromoter	R174Q_mtrD	-0.0821	<.0001
mtrR_meningitidislikepromoter	R714H_mtrD	0.0095	0.3369
mtrR_meningitidislikepromoter	R714L_mtrD	0.0216	0.0287
mtrR_meningitidislikepromoter	R714S_mtrD	-0.0046	0.6386
mtrR_meningitidislikepromoter	K823D_mtrD	-0.007	0.481
mtrR_meningitidislikepromoter	K823E_mtrD	0.5034	<.0001
mtrR_meningitidislikepromoter	K823N_mtrD	-0.0023	0.8144
mtrR_meningitidislikepromoter	mtrR_-35Adel	-0.1926	<.0001
mtrR_meningitidislikepromoter	mtrR_A39T	-0.1605	<.0001
mtrR_meningitidislikepromoter	mtrR_G45D	-0.092	<.0001
mtrR_meningitidislikepromoter	mtrR_G120C	-0.0023	0.8144
mtrR_meningitidislikepromoter	mtrR_A121S	-0.0023	0.8144
mtrR_DistruptedWHO-Plikepromoter	L2_N45H	-0.0226	0.0221
mtrR_DistruptedWHO-Plikepromoter	L2_N45S	-0.0018	0.8561
mtrR_DistruptedWHO-Plikepromoter	L2_S75P	-0.0227	0.0214
mtrR_DistruptedWHO-Plikepromoter	L2_A112V	-0.0018	0.8561
mtrR_DistruptedWHO-Plikepromoter	L2_V114A	-0.0227	0.0214
mtrR_DistruptedWHO-Plikepromoter	L2_D187G	-0.0006	0.9489
mtrR_DistruptedWHO-Plikepromoter	L4_A118T	-0.002	0.8434
mtrR_DistruptedWHO-Plikepromoter	L4_V125A	-0.0229	0.0205
mtrR_DistruptedWHO-Plikepromoter	L4_A147G	-0.0229	0.0205
mtrR_DistruptedWHO-Plikepromoter	L4_R157Q	-0.0228	0.0209
mtrR_DistruptedWHO-Plikepromoter	L25_L100P	-0.0151	0.1274
mtrR_DistruptedWHO-Plikepromoter	23S_A2045G	-0.0051	0.6071
mtrR_DistruptedWHO-Plikepromoter	23S_C2597T	-0.0095	0.3402
mtrR_DistruptedWHO-Plikepromoter	L4_G70D	-0.0077	0.4373
mtrR_DistruptedWHO-Plikepromoter	R174Q_mtrD	-0.0169	0.0875
mtrR_DistruptedWHO-Plikepromoter	R714H_mtrD	-0.002	0.8393
mtrR_DistruptedWHO-Plikepromoter	R714L_mtrD	-0.0008	0.9375
mtrR_DistruptedWHO-Plikepromoter	R714S_mtrD	-0.0009	0.9278
mtrR_DistruptedWHO-Plikepromoter	K823D_mtrD	0.29	<.0001
mtrR_DistruptedWHO-Plikepromoter	K823E_mtrD	-0.0211	0.0328
mtrR_DistruptedWHO-Plikepromoter	K823N_mtrD	-0.0004	0.9639
mtrR_DistruptedWHO-Plikepromoter	mtrR_-35Adel	-0.0371	0.0002
mtrR_DistruptedWHO-Plikepromoter	mtrR_A39T	0.0382	0.0001
mtrR_DistruptedWHO-Plikepromoter	mtrR_G45D	-0.0177	0.0723
mtrR_DistruptedWHO-Plikepromoter	mtrR_G120C	-0.0004	0.9639
mtrR_DistruptedWHO-Plikepromoter	mtrR_A121S	-0.0004	0.9639
mtrR_DistruptedWHO-Plikepromoter	mtrR_meningitidislikepromoter	-0.0106	0.2815
mtrC (>=0.75)	L2_N45H	0.4367	<.0001
mtrC (>=0.75)	L2_N45S	0.03	0.0012
mtrC (>=0.75)	L2_S75P	0.4384	<.0001
mtrC (>=0.75)	L2_A112V	0.03	0.0012
mtrC (>=0.75)	L2_V114A	0.4384	<.0001
mtrC (>=0.75)	L2_D187G	-0.0031	0.7395
mtrC (>=0.75)	L4_A118T	0.0263	0.0045
mtrC (>=0.75)	L4_V125A	0.4334	<.0001
mtrC (>=0.75)	L4_A147G	0.433	<.0001
mtrC (>=0.75)	L4_R157Q	0.4343	<.0001
mtrC (>=0.75)	L25_L100P	-0.0743	<.0001
mtrC (>=0.75)	23S_A2045G	0.003	0.7649
mtrC (>=0.75)	23S_C2597T	-0.0131	0.1874
mtrC (>=0.75)	L4_G70D	-0.0391	<.0001
mtrC (>=0.75)	R174Q_mtrD	-0.0171	0.0643
mtrC (>=0.75)	R714H_mtrD	0.0089	0.3391
mtrC (>=0.75)	R714L_mtrD	0.0202	0.029
mtrC (>=0.75)	R714S_mtrD	0.0164	0.0761
mtrC (>=0.75)	K823D_mtrD	0.0983	<.0001
mtrC (>=0.75)	K823E_mtrD	0.4871	<.0001
mtrC (>=0.75)	K823N_mtrD	-0.0022	0.8141
mtrC (>=0.75)	mtrR_-35Adel	-0.1938	<.0001
mtrC (>=0.75)	mtrR_A39T	-0.1212	<.0001
mtrC (>=0.75)	mtrR_G45D	-0.0876	<.0001
mtrC (>=0.75)	mtrR_G120C	-0.0024	0.8059
mtrC (>=0.75)	mtrR_A121S	-0.0024	0.8059
mtrC (>=0.75)	mtrR_meningitidislikepromoter	0.916	<.0001
mtrC (>=0.75)	mtrR_DistruptedWHO-Plikepromoter	0.0447	<.0001
mtrD (>=0.75)	L2_N45H	0.3962	<.0001
mtrD (>=0.75)	L2_N45S	0.0858	<.0001
mtrD (>=0.75)	L2_S75P	0.4035	<.0001
mtrD (>=0.75)	L2_A112V	0.0858	<.0001
mtrD (>=0.75)	L2_V114A	0.4035	<.0001
mtrD (>=0.75)	L2_D187G	-0.0032	0.7315
mtrD (>=0.75)	L4_A118T	0.078	<.0001
mtrD (>=0.75)	L4_V125A	0.3987	<.0001
mtrD (>=0.75)	L4_A147G	0.3984	<.0001
mtrD (>=0.75)	L4_R157Q	0.3996	<.0001
mtrD (>=0.75)	L25_L100P	-0.0756	<.0001
mtrD (>=0.75)	23S_A2045G	-0.0029	0.774
mtrD (>=0.75)	23S_C2597T	0.0145	0.1467
mtrD (>=0.75)	L4_G70D	-0.0272	0.0033
mtrD (>=0.75)	R174Q_mtrD	-0.0687	<.0001
mtrD (>=0.75)	R714H_mtrD	0.1347	<.0001
mtrD (>=0.75)	R714L_mtrD	0.0661	<.0001
mtrD (>=0.75)	R714S_mtrD	0.0764	<.0001
mtrD (>=0.75)	K823D_mtrD	0.1208	<.0001
mtrD (>=0.75)	K823E_mtrD	0.4674	<.0001
mtrD (>=0.75)	K823N_mtrD	0.0382	<.0001
mtrD (>=0.75)	mtrR_-35Adel	-0.1632	<.0001
mtrD (>=0.75)	mtrR_A39T	-0.1557	<.0001
mtrD (>=0.75)	mtrR_G45D	-0.063	<.0001
mtrD (>=0.75)	mtrR_G120C	-0.0025	0.7983
mtrD (>=0.75)	mtrR_A121S	-0.0025	0.7983
mtrD (>=0.75)	mtrR_meningitidislikepromoter	0.9059	<.0001
mtrD (>=0.75)	mtrR_DistruptedWHO-Plikepromoter	0.0424	<.0001
mtrD (>=0.75)	mtrC (>=0.75)	0.8568	<.0001
mtrE (>=0.75)	L2_N45H	0.4087	<.0001
mtrE (>=0.75)	L2_N45S	-0.0089	0.3353
mtrE (>=0.75)	L2_S75P	0.4066	<.0001
mtrE (>=0.75)	L2_A112V	-0.0089	0.3353
mtrE (>=0.75)	L2_V114A	0.4066	<.0001
mtrE (>=0.75)	L2_D187G	-0.003	0.7483
mtrE (>=0.75)	L4_A118T	-0.0096	0.298
mtrE (>=0.75)	L4_V125A	0.4019	<.0001
mtrE (>=0.75)	L4_A147G	0.4016	<.0001
mtrE (>=0.75)	L4_R157Q	0.4028	<.0001
mtrE (>=0.75)	L25_L100P	-0.0729	<.0001
mtrE (>=0.75)	23S_A2045G	0.0007	0.9454
mtrE (>=0.75)	23S_C2597T	-0.0281	0.0048
mtrE (>=0.75)	L4_G70D	-0.0282	0.0023
mtrE (>=0.75)	R174Q_mtrD	-0.0737	<.0001
mtrE (>=0.75)	R714H_mtrD	0.0194	0.0362
mtrE (>=0.75)	R714L_mtrD	0.0211	0.0225
mtrE (>=0.75)	R714S_mtrD	0.0816	<.0001
mtrE (>=0.75)	K823D_mtrD	0.0205	0.0268
mtrE (>=0.75)	K823E_mtrD	0.4736	<.0001
mtrE (>=0.75)	K823N_mtrD	-0.0021	0.8205
mtrE (>=0.75)	mtrR_-35Adel	-0.1784	<.0001
mtrE (>=0.75)	mtrR_A39T	-0.1551	<.0001
mtrE (>=0.75)	mtrR_G45D	-0.0796	<.0001
mtrE (>=0.75)	mtrR_G120C	-0.0024	0.8112
mtrE (>=0.75)	mtrR_A121S	-0.0024	0.8112
mtrE (>=0.75)	mtrR_meningitidislikepromoter	0.942	<.0001
mtrE (>=0.75)	mtrR_DistruptedWHO-Plikepromoter	-0.0108	0.2731
mtrE (>=0.75)	mtrC (>=0.75)	0.8615	<.0001
mtrE (>=0.75)	mtrD (>=0.75)	0.9007	<.0001
log2_azm_MIC	L2_N45H	0.2069	<.0001
log2_azm_MIC	L2_N45S	0.0498	<.0001
log2_azm_MIC	L2_S75P	0.2134	<.0001
log2_azm_MIC	L2_A112V	0.0498	<.0001
log2_azm_MIC	L2_V114A	0.2134	<.0001
log2_azm_MIC	L2_D187G	0.018	0.052
log2_azm_MIC	L4_A118T	0.0486	<.0001
log2_azm_MIC	L4_V125A	0.2082	<.0001
log2_azm_MIC	L4_A147G	0.2068	<.0001
log2_azm_MIC	L4_R157Q	0.2092	<.0001
log2_azm_MIC	L25_L100P	-0.1337	<.0001
log2_azm_MIC	23S_A2045G	-0.0703	<.0001
log2_azm_MIC	23S_C2597T	0.3177	<.0001
log2_azm_MIC	L4_G70D	0.0221	0.0172
log2_azm_MIC	R174Q_mtrD	0.0335	0.0003
log2_azm_MIC	R714H_mtrD	0.0509	<.0001
log2_azm_MIC	R714L_mtrD	0.0269	0.0037
log2_azm_MIC	R714S_mtrD	0.0288	0.0019
log2_azm_MIC	K823D_mtrD	0.036	0.0001
log2_azm_MIC	K823E_mtrD	0.208	<.0001
log2_azm_MIC	K823N_mtrD	0.0144	0.1206
log2_azm_MIC	mtrR_-35Adel	0.136	<.0001
log2_azm_MIC	mtrR_A39T	-0.1059	<.0001
log2_azm_MIC	mtrR_G45D	-0.094	<.0001
log2_azm_MIC	mtrR_G120C	0.0016	0.8691
log2_azm_MIC	mtrR_A121S	0.0016	0.8691
log2_azm_MIC	mtrR_meningitidislikepromoter	0.3288	<.0001
log2_azm_MIC	mtrR_DistruptedWHO-Plikepromoter	0.0179	0.0698
log2_azm_MIC	mtrC (>=0.75)	0.2889	<.0001
log2_azm_MIC	mtrD (>=0.75)	0.3407	<.0001
log2_azm_MIC	mtrE (>=0.75)	0.3154	<.0001
Variable	by Variable	Kendall τ	Prob>|τ|
L2_N45S	L2_N45H	-0.0194	0.0361
L2_S75P	L2_N45H	0.9924	<.0001
L2_S75P	L2_N45S	0.0793	<.0001
L2_A112V	L2_N45H	-0.0194	0.0361
L2_A112V	L2_N45S	1	<.0001
L2_A112V	L2_S75P	0.0793	<.0001
L2_V114A	L2_N45H	0.9924	<.0001
L2_V114A	L2_N45S	0.0793	<.0001
L2_V114A	L2_S75P	1	<.0001
L2_V114A	L2_A112V	0.0793	<.0001
L2_D187G	L2_N45H	-0.0065	0.4851
L2_D187G	L2_N45S	-0.0005	0.9557
L2_D187G	L2_S75P	-0.0065	0.483
L2_D187G	L2_A112V	-0.0005	0.9557
L2_D187G	L2_V114A	-0.0065	0.483
L4_A118T	L2_N45H	-0.021	0.0236
L4_A118T	L2_N45S	0.9257	<.0001
L4_A118T	L2_S75P	0.0755	<.0001
L4_A118T	L2_A112V	0.9257	<.0001
L4_A118T	L2_V114A	0.0755	<.0001
L4_A118T	L2_D187G	-0.0006	0.9521
L4_V125A	L2_N45H	0.981	<.0001
L4_V125A	L2_N45S	0.0784	<.0001
L4_V125A	L2_S75P	0.9858	<.0001
L4_V125A	L2_A112V	0.0784	<.0001
L4_V125A	L2_V114A	0.9858	<.0001
L4_V125A	L2_D187G	-0.0066	0.4782
L4_V125A	L4_A118T	0.0847	<.0001
L4_A147G	L2_N45H	0.9802	<.0001
L4_A147G	L2_N45S	0.0783	<.0001
L4_A147G	L2_S75P	0.985	<.0001
L4_A147G	L2_A112V	0.0783	<.0001
L4_A147G	L2_V114A	0.985	<.0001
L4_A147G	L2_D187G	-0.0066	0.4778
L4_A147G	L4_A118T	0.0846	<.0001
L4_A147G	L4_V125A	0.9987	<.0001
L4_R157Q	L2_N45H	0.9831	<.0001
L4_R157Q	L2_N45S	0.0786	<.0001
L4_R157Q	L2_S75P	0.9879	<.0001
L4_R157Q	L2_A112V	0.0786	<.0001
L4_R157Q	L2_V114A	0.9879	<.0001
L4_R157Q	L2_D187G	-0.0066	0.4791
L4_R157Q	L4_A118T	0.0849	<.0001
L4_R157Q	L4_V125A	0.9957	<.0001
L4_R157Q	L4_A147G	0.9971	<.0001
L25_L100P	L2_N45H	-0.1586	<.0001
L25_L100P	L2_N45S	-0.0129	0.1648
L25_L100P	L2_S75P	-0.1579	<.0001
L25_L100P	L2_A112V	-0.0129	0.1648
L25_L100P	L2_V114A	-0.1579	<.0001
L25_L100P	L2_D187G	-0.0043	0.6436
L25_L100P	L4_A118T	-0.0139	0.1335
L25_L100P	L4_V125A	-0.1583	<.0001
L25_L100P	L4_A147G	-0.1555	<.0001
L25_L100P	L4_R157Q	-0.155	<.0001
23S_A2045G	L2_N45H	-0.0477	<.0001
23S_A2045G	L2_N45S	-0.0047	0.634
23S_A2045G	L2_S75P	-0.0481	<.0001
23S_A2045G	L2_A112V	-0.0047	0.634
23S_A2045G	L2_V114A	-0.0481	<.0001
23S_A2045G	L2_D187G	-0.0016	0.874
23S_A2045G	L4_A118T	-0.0051	0.6071
23S_A2045G	L4_V125A	-0.0486	<.0001
23S_A2045G	L4_A147G	-0.0486	<.0001
23S_A2045G	L4_R157Q	-0.0484	<.0001
23S_A2045G	L25_L100P	-0.0377	0.0002
23S_C2597T	L2_N45H	0.1418	<.0001
23S_C2597T	L2_N45S	0.2033	<.0001
23S_C2597T	L2_S75P	0.1641	<.0001
23S_C2597T	L2_A112V	0.2033	<.0001
23S_C2597T	L2_V114A	0.1641	<.0001
23S_C2597T	L2_D187G	-0.0029	0.7685
23S_C2597T	L4_A118T	0.1978	<.0001
23S_C2597T	L4_V125A	0.1619	<.0001
23S_C2597T	L4_A147G	0.1619	<.0001
23S_C2597T	L4_R157Q	0.1628	<.0001
23S_C2597T	L25_L100P	-0.0569	<.0001
23S_C2597T	23S_A2045G	-0.0233	0.0192
L4_G70D	L2_N45H	-0.0715	<.0001
L4_G70D	L2_N45S	-0.0069	0.4558
L4_G70D	L2_S75P	-0.0707	<.0001
L4_G70D	L2_A112V	-0.0069	0.4558
L4_G70D	L2_V114A	-0.0707	<.0001
L4_G70D	L2_D187G	-0.0023	0.8038
L4_G70D	L4_A118T	-0.0075	0.4204
L4_G70D	L4_V125A	-0.0718	<.0001
L4_G70D	L4_A147G	-0.0718	<.0001
L4_G70D	L4_R157Q	-0.0716	<.0001
L4_G70D	L25_L100P	-0.037	<.0001
L4_G70D	23S_A2045G	-0.019	0.0566
L4_G70D	23S_C2597T	-0.0171	0.0858
R174Q_mtrD	L2_N45H	0.7435	<.0001
R174Q_mtrD	L2_N45S	-0.0147	0.1134
R174Q_mtrD	L2_S75P	0.7405	<.0001
R174Q_mtrD	L2_A112V	-0.0147	0.1134
R174Q_mtrD	L2_V114A	0.7405	<.0001
R174Q_mtrD	L2_D187G	-0.0049	0.598
R174Q_mtrD	L4_A118T	-0.0158	0.0872
R174Q_mtrD	L4_V125A	0.733	<.0001
R174Q_mtrD	L4_A147G	0.7324	<.0001
R174Q_mtrD	L4_R157Q	0.7346	<.0001
R174Q_mtrD	L25_L100P	-0.1158	<.0001
R174Q_mtrD	23S_A2045G	-0.0404	<.0001
R174Q_mtrD	23S_C2597T	0.0687	<.0001
R174Q_mtrD	L4_G70D	-0.0563	<.0001
R714H_mtrD	L2_N45H	-0.01	0.2795
R714H_mtrD	L2_N45S	-0.0016	0.8603
R714H_mtrD	L2_S75P	-0.0101	0.2732
R714H_mtrD	L2_A112V	-0.0016	0.8603
R714H_mtrD	L2_V114A	-0.0101	0.2732
R714H_mtrD	L2_D187G	-0.0005	0.9532
R714H_mtrD	L4_A118T	-0.0018	0.8492
R714H_mtrD	L4_V125A	-0.0104	0.2595
R714H_mtrD	L4_A147G	-0.0105	0.2585
R714H_mtrD	L4_R157Q	-0.0104	0.2621
R714H_mtrD	L25_L100P	-0.0136	0.1431
R714H_mtrD	23S_A2045G	-0.0047	0.634
R714H_mtrD	23S_C2597T	-0.0088	0.3769
R714H_mtrD	L4_G70D	-0.0073	0.4317
R714H_mtrD	R174Q_mtrD	-0.0155	0.0952
R714L_mtrD	L2_N45H	0.0056	0.5486
R714L_mtrD	L2_N45S	-0.0006	0.9457
R714L_mtrD	L2_S75P	0.0055	0.5543
R714L_mtrD	L2_A112V	-0.0006	0.9457
R714L_mtrD	L2_V114A	0.0055	0.5543
R714L_mtrD	L2_D187G	-0.0002	0.9819
R714L_mtrD	L4_A118T	-0.0007	0.9413
R714L_mtrD	L4_V125A	0.0053	0.5672
R714L_mtrD	L4_A147G	0.0053	0.5681
R714L_mtrD	L4_R157Q	0.0053	0.5647
R714L_mtrD	L25_L100P	-0.0052	0.5709
R714L_mtrD	23S_A2045G	-0.0019	0.846
R714L_mtrD	23S_C2597T	-0.0036	0.7185
R714L_mtrD	L4_G70D	-0.0028	0.7609
R714L_mtrD	R174Q_mtrD	-0.006	0.5184
R714L_mtrD	R714H_mtrD	-0.0007	0.9428
R714S_mtrD	L2_N45H	-0.0091	0.3235
R714S_mtrD	L2_N45S	-0.0007	0.9373
R714S_mtrD	L2_S75P	-0.0092	0.3211
R714S_mtrD	L2_A112V	-0.0007	0.9373
R714S_mtrD	L2_V114A	-0.0092	0.3211
R714S_mtrD	L2_D187G	-0.0002	0.9791
R714S_mtrD	L4_A118T	-0.0008	0.9323
R714S_mtrD	L4_V125A	-0.0093	0.3158
R714S_mtrD	L4_A147G	-0.0093	0.3154
R714S_mtrD	L4_R157Q	-0.0093	0.3168
R714S_mtrD	L25_L100P	0.0096	0.2994
R714S_mtrD	23S_A2045G	-0.0022	0.8226
R714S_mtrD	23S_C2597T	-0.0041	0.6772
R714S_mtrD	L4_G70D	-0.0033	0.7253
R714S_mtrD	R174Q_mtrD	-0.0069	0.4558
R714S_mtrD	R714H_mtrD	-0.0008	0.9339
R714S_mtrD	R714L_mtrD	-0.0003	0.9744
K823D_mtrD	L2_N45H	-0.0145	0.1184
K823D_mtrD	L2_N45S	-0.0012	0.901
K823D_mtrD	L2_S75P	-0.0145	0.1166
K823D_mtrD	L2_A112V	-0.0012	0.901
K823D_mtrD	L2_V114A	-0.0145	0.1166
K823D_mtrD	L2_D187G	-0.0004	0.9669
K823D_mtrD	L4_A118T	-0.0012	0.8931
K823D_mtrD	L4_V125A	-0.0147	0.1126
K823D_mtrD	L4_A147G	-0.0147	0.1123
K823D_mtrD	L4_R157Q	-0.0147	0.1134
K823D_mtrD	L25_L100P	-0.0096	0.3007
K823D_mtrD	23S_A2045G	-0.0034	0.7365
K823D_mtrD	23S_C2597T	-0.0062	0.5323
K823D_mtrD	L4_G70D	-0.0051	0.5784
K823D_mtrD	R174Q_mtrD	-0.0109	0.2382
K823D_mtrD	R714H_mtrD	-0.0012	0.8957
K823D_mtrD	R714L_mtrD	-0.0005	0.9595
K823D_mtrD	R714S_mtrD	-0.0005	0.9533
K823E_mtrD	L2_N45H	0.8955	<.0001
K823E_mtrD	L2_N45S	-0.018	0.0514
K823E_mtrD	L2_S75P	0.8893	<.0001
K823E_mtrD	L2_A112V	-0.018	0.0514
K823E_mtrD	L2_V114A	0.8893	<.0001
K823E_mtrD	L2_D187G	-0.006	0.5164
K823E_mtrD	L4_A118T	-0.0195	0.0353
K823E_mtrD	L4_V125A	0.8845	<.0001
K823E_mtrD	L4_A147G	0.8838	<.0001
K823E_mtrD	L4_R157Q	0.8864	<.0001
K823E_mtrD	L25_L100P	-0.1432	<.0001
K823E_mtrD	23S_A2045G	-0.039	<.0001
K823E_mtrD	23S_C2597T	0.0402	<.0001
K823E_mtrD	L4_G70D	-0.0673	<.0001
K823E_mtrD	R174Q_mtrD	0.8091	<.0001
K823E_mtrD	R714H_mtrD	-0.0081	0.3826
K823E_mtrD	R714L_mtrD	0.0067	0.4664
K823E_mtrD	R714S_mtrD	0.0037	0.6882
K823E_mtrD	K823D_mtrD	-0.0134	0.1466
K823N_mtrD	L2_N45H	-0.0046	0.6216
K823N_mtrD	L2_N45S	-0.0004	0.9686
K823N_mtrD	L2_S75P	-0.0046	0.6199
K823N_mtrD	L2_A112V	-0.0004	0.9686
K823N_mtrD	L2_V114A	-0.0046	0.6199
K823N_mtrD	L2_D187G	-0.0001	0.9895
K823N_mtrD	L4_A118T	-0.0004	0.9661
K823N_mtrD	L4_V125A	-0.0046	0.616
K823N_mtrD	L4_A147G	-0.0046	0.6157
K823N_mtrD	L4_R157Q	-0.0046	0.6168
K823N_mtrD	L25_L100P	-0.003	0.7436
K823N_mtrD	23S_A2045G	-0.0011	0.9107
K823N_mtrD	23S_C2597T	-0.0021	0.8351
K823N_mtrD	L4_G70D	-0.0016	0.8606
K823N_mtrD	R174Q_mtrD	-0.0035	0.7093
K823N_mtrD	R714H_mtrD	-0.0004	0.9669
K823N_mtrD	R714L_mtrD	-0.0001	0.9872
K823N_mtrD	R714S_mtrD	-0.0002	0.9852
K823N_mtrD	K823D_mtrD	-0.0003	0.9766
K823N_mtrD	K823E_mtrD	-0.0042	0.6463
mtrR_-35Adel	L2_N45H	-0.3887	<.0001
mtrR_-35Adel	L2_N45S	-0.0324	0.001
mtrR_-35Adel	L2_S75P	-0.3897	<.0001
mtrR_-35Adel	L2_A112V	-0.0324	0.001
mtrR_-35Adel	L2_V114A	-0.3897	<.0001
mtrR_-35Adel	L2_D187G	0.017	0.0846
mtrR_-35Adel	L4_A118T	-0.0307	0.0019
mtrR_-35Adel	L4_V125A	-0.3897	<.0001
mtrR_-35Adel	L4_A147G	-0.3895	<.0001
mtrR_-35Adel	L4_R157Q	-0.3912	<.0001
mtrR_-35Adel	L25_L100P	-0.2566	<.0001
mtrR_-35Adel	23S_A2045G	-0.0554	<.0001
mtrR_-35Adel	23S_C2597T	-0.0329	0.001
mtrR_-35Adel	L4_G70D	-0.0362	0.0002
mtrR_-35Adel	R174Q_mtrD	-0.2909	<.0001
mtrR_-35Adel	R714H_mtrD	0.0359	0.0003
mtrR_-35Adel	R714L_mtrD	0.0092	0.35
mtrR_-35Adel	R714S_mtrD	0.014	0.1559
mtrR_-35Adel	K823D_mtrD	-0.0243	0.0138
mtrR_-35Adel	K823E_mtrD	-0.3577	<.0001
mtrR_-35Adel	K823N_mtrD	0.012	0.2227
mtrR_A39T	L2_N45H	0.3329	<.0001
mtrR_A39T	L2_N45S	-0.0272	0.0059
mtrR_A39T	L2_S75P	0.3286	<.0001
mtrR_A39T	L2_A112V	-0.0272	0.0059
mtrR_A39T	L2_V114A	0.3286	<.0001
mtrR_A39T	L2_D187G	-0.0096	0.3308
mtrR_A39T	L4_A118T	-0.0296	0.0027
mtrR_A39T	L4_V125A	0.3218	<.0001
mtrR_A39T	L4_A147G	0.3215	<.0001
mtrR_A39T	L4_R157Q	0.3233	<.0001
mtrR_A39T	L25_L100P	0.2097	<.0001
mtrR_A39T	23S_A2045G	-0.0765	<.0001
mtrR_A39T	23S_C2597T	-0.0286	0.0042
mtrR_A39T	L4_G70D	-0.0759	<.0001
mtrR_A39T	R174Q_mtrD	0.5207	<.0001
mtrR_A39T	R714H_mtrD	-0.0257	0.0094
mtrR_A39T	R714L_mtrD	-0.0118	0.2336
mtrR_A39T	R714S_mtrD	-0.0136	0.169
mtrR_A39T	K823D_mtrD	0.0078	0.4275
mtrR_A39T	K823E_mtrD	0.352	<.0001
mtrR_A39T	K823N_mtrD	-0.0068	0.4917
mtrR_A39T	mtrR_-35Adel	-0.5401	<.0001
mtrR_G45D	L2_N45H	-0.0826	<.0001
mtrR_G45D	L2_N45S	0.1009	<.0001
mtrR_G45D	L2_S75P	-0.0727	<.0001
mtrR_G45D	L2_A112V	0.1009	<.0001
mtrR_G45D	L2_V114A	-0.0727	<.0001
mtrR_G45D	L2_D187G	-0.0055	0.5795
mtrR_G45D	L4_A118T	0.1033	<.0001
mtrR_G45D	L4_V125A	-0.0731	<.0001
mtrR_G45D	L4_A147G	-0.0731	<.0001
mtrR_G45D	L4_R157Q	-0.0722	<.0001
mtrR_G45D	L25_L100P	0.0357	0.0003
mtrR_G45D	23S_A2045G	0.2386	<.0001
mtrR_G45D	23S_C2597T	0.0771	<.0001
mtrR_G45D	L4_G70D	-0.0524	<.0001
mtrR_G45D	R174Q_mtrD	-0.1433	<.0001
mtrR_G45D	R714H_mtrD	-0.0173	0.0795
mtrR_G45D	R714L_mtrD	-0.0067	0.4974
mtrR_G45D	R714S_mtrD	0.0504	<.0001
mtrR_G45D	K823D_mtrD	0.0078	0.4308
mtrR_G45D	K823E_mtrD	-0.1696	<.0001
mtrR_G45D	K823N_mtrD	-0.0039	0.6952
mtrR_G45D	mtrR_-35Adel	0.0129	0.1902
mtrR_G45D	mtrR_A39T	-0.2546	<.0001
mtrR_G120C	L2_N45H	-0.0049	0.6179
mtrR_G120C	L2_N45S	-0.0004	0.9685
mtrR_G120C	L2_S75P	-0.005	0.6159
mtrR_G120C	L2_A112V	-0.0004	0.9685
mtrR_G120C	L2_V114A	-0.005	0.6159
mtrR_G120C	L2_D187G	-0.0001	0.9889
mtrR_G120C	L4_A118T	-0.0004	0.9656
mtrR_G120C	L4_V125A	-0.005	0.6134
mtrR_G120C	L4_A147G	-0.005	0.6135
mtrR_G120C	L4_R157Q	-0.005	0.6146
mtrR_G120C	L25_L100P	0.0297	0.0026
mtrR_G120C	23S_A2045G	-0.0011	0.9107
mtrR_G120C	23S_C2597T	-0.0021	0.8353
mtrR_G120C	L4_G70D	-0.0017	0.8655
mtrR_G120C	R174Q_mtrD	-0.0037	0.7095
mtrR_G120C	R714H_mtrD	-0.0004	0.9647
mtrR_G120C	R714L_mtrD	-0.0002	0.9864
mtrR_G120C	R714S_mtrD	-0.0002	0.9842
mtrR_G120C	K823D_mtrD	-0.0003	0.9764
mtrR_G120C	K823E_mtrD	-0.0046	0.6417
mtrR_G120C	K823N_mtrD	-0.0001	0.9921
mtrR_G120C	mtrR_-35Adel	-0.0081	0.4121
mtrR_G120C	mtrR_A39T	-0.0068	0.4917
mtrR_G120C	mtrR_G45D	-0.0039	0.6952
mtrR_A121S	L2_N45H	-0.0049	0.6179
mtrR_A121S	L2_N45S	-0.0004	0.9685
mtrR_A121S	L2_S75P	-0.005	0.6159
mtrR_A121S	L2_A112V	-0.0004	0.9685
mtrR_A121S	L2_V114A	-0.005	0.6159
mtrR_A121S	L2_D187G	-0.0001	0.9889
mtrR_A121S	L4_A118T	-0.0004	0.9656
mtrR_A121S	L4_V125A	-0.005	0.6134
mtrR_A121S	L4_A147G	-0.005	0.6135
mtrR_A121S	L4_R157Q	-0.005	0.6146
mtrR_A121S	L25_L100P	0.0297	0.0026
mtrR_A121S	23S_A2045G	-0.0011	0.9107
mtrR_A121S	23S_C2597T	-0.0021	0.8353
mtrR_A121S	L4_G70D	-0.0017	0.8655
mtrR_A121S	R174Q_mtrD	-0.0037	0.7095
mtrR_A121S	R714H_mtrD	-0.0004	0.9647
mtrR_A121S	R714L_mtrD	-0.0002	0.9864
mtrR_A121S	R714S_mtrD	-0.0002	0.9842
mtrR_A121S	K823D_mtrD	-0.0003	0.9764
mtrR_A121S	K823E_mtrD	-0.0046	0.6417
mtrR_A121S	K823N_mtrD	-0.0001	0.9921
mtrR_A121S	mtrR_-35Adel	-0.0081	0.4121
mtrR_A121S	mtrR_A39T	-0.0068	0.4917
mtrR_A121S	mtrR_G45D	-0.0039	0.6952
mtrR_A121S	mtrR_G120C	1	<.0001
mtrR_meningitidislikepromoter	L2_N45H	0.463	<.0001
mtrR_meningitidislikepromoter	L2_N45S	-0.0093	0.3473
mtrR_meningitidislikepromoter	L2_S75P	0.4603	<.0001
mtrR_meningitidislikepromoter	L2_A112V	-0.0093	0.3473
mtrR_meningitidislikepromoter	L2_V114A	0.4603	<.0001
mtrR_meningitidislikepromoter	L2_D187G	-0.0033	0.7398
mtrR_meningitidislikepromoter	L4_A118T	-0.0101	0.3057
mtrR_meningitidislikepromoter	L4_V125A	0.4571	<.0001
mtrR_meningitidislikepromoter	L4_A147G	0.4573	<.0001
mtrR_meningitidislikepromoter	L4_R157Q	0.4587	<.0001
mtrR_meningitidislikepromoter	L25_L100P	-0.078	<.0001
mtrR_meningitidislikepromoter	23S_A2045G	-0.0144	0.1513
mtrR_meningitidislikepromoter	23S_C2597T	-0.0267	0.0077
mtrR_meningitidislikepromoter	L4_G70D	-0.0344	0.0005
mtrR_meningitidislikepromoter	R174Q_mtrD	-0.0821	<.0001
mtrR_meningitidislikepromoter	R714H_mtrD	0.0095	0.3368
mtrR_meningitidislikepromoter	R714L_mtrD	0.0216	0.0287
mtrR_meningitidislikepromoter	R714S_mtrD	-0.0046	0.6386
mtrR_meningitidislikepromoter	K823D_mtrD	-0.007	0.481
mtrR_meningitidislikepromoter	K823E_mtrD	0.5034	<.0001
mtrR_meningitidislikepromoter	K823N_mtrD	-0.0023	0.8144
mtrR_meningitidislikepromoter	mtrR_-35Adel	-0.1926	<.0001
mtrR_meningitidislikepromoter	mtrR_A39T	-0.1605	<.0001
mtrR_meningitidislikepromoter	mtrR_G45D	-0.092	<.0001
mtrR_meningitidislikepromoter	mtrR_G120C	-0.0023	0.8144
mtrR_meningitidislikepromoter	mtrR_A121S	-0.0023	0.8144
mtrR_DistruptedWHO-Plikepromoter	L2_N45H	-0.0226	0.0221
mtrR_DistruptedWHO-Plikepromoter	L2_N45S	-0.0018	0.8561
mtrR_DistruptedWHO-Plikepromoter	L2_S75P	-0.0227	0.0214
mtrR_DistruptedWHO-Plikepromoter	L2_A112V	-0.0018	0.8561
mtrR_DistruptedWHO-Plikepromoter	L2_V114A	-0.0227	0.0214
mtrR_DistruptedWHO-Plikepromoter	L2_D187G	-0.0006	0.9489
mtrR_DistruptedWHO-Plikepromoter	L4_A118T	-0.002	0.8434
mtrR_DistruptedWHO-Plikepromoter	L4_V125A	-0.0229	0.0205
mtrR_DistruptedWHO-Plikepromoter	L4_A147G	-0.0229	0.0205
mtrR_DistruptedWHO-Plikepromoter	L4_R157Q	-0.0228	0.0209
mtrR_DistruptedWHO-Plikepromoter	L25_L100P	-0.0151	0.1274
mtrR_DistruptedWHO-Plikepromoter	23S_A2045G	-0.0051	0.6071
mtrR_DistruptedWHO-Plikepromoter	23S_C2597T	-0.0095	0.3402
mtrR_DistruptedWHO-Plikepromoter	L4_G70D	-0.0077	0.4373
mtrR_DistruptedWHO-Plikepromoter	R174Q_mtrD	-0.0169	0.0875
mtrR_DistruptedWHO-Plikepromoter	R714H_mtrD	-0.002	0.8393
mtrR_DistruptedWHO-Plikepromoter	R714L_mtrD	-0.0008	0.9375
mtrR_DistruptedWHO-Plikepromoter	R714S_mtrD	-0.0009	0.9278
mtrR_DistruptedWHO-Plikepromoter	K823D_mtrD	0.29	<.0001
mtrR_DistruptedWHO-Plikepromoter	K823E_mtrD	-0.0211	0.0328
mtrR_DistruptedWHO-Plikepromoter	K823N_mtrD	-0.0004	0.9639
mtrR_DistruptedWHO-Plikepromoter	mtrR_-35Adel	-0.0371	0.0002
mtrR_DistruptedWHO-Plikepromoter	mtrR_A39T	0.0382	0.0001
mtrR_DistruptedWHO-Plikepromoter	mtrR_G45D	-0.0177	0.0723
mtrR_DistruptedWHO-Plikepromoter	mtrR_G120C	-0.0004	0.9639
mtrR_DistruptedWHO-Plikepromoter	mtrR_A121S	-0.0004	0.9639
mtrR_DistruptedWHO-Plikepromoter	mtrR_meningitidislikepromoter	-0.0106	0.2815
mtrC (>=0.75)	L2_N45H	0.4367	<.0001
mtrC (>=0.75)	L2_N45S	0.03	0.0012
mtrC (>=0.75)	L2_S75P	0.4384	<.0001
mtrC (>=0.75)	L2_A112V	0.03	0.0012
mtrC (>=0.75)	L2_V114A	0.4384	<.0001
mtrC (>=0.75)	L2_D187G	-0.0031	0.7394
mtrC (>=0.75)	L4_A118T	0.0263	0.0045
mtrC (>=0.75)	L4_V125A	0.4334	<.0001
mtrC (>=0.75)	L4_A147G	0.433	<.0001
mtrC (>=0.75)	L4_R157Q	0.4343	<.0001
mtrC (>=0.75)	L25_L100P	-0.0743	<.0001
mtrC (>=0.75)	23S_A2045G	0.003	0.7649
mtrC (>=0.75)	23S_C2597T	-0.0131	0.1874
mtrC (>=0.75)	L4_G70D	-0.0391	<.0001
mtrC (>=0.75)	R174Q_mtrD	-0.0171	0.0643
mtrC (>=0.75)	R714H_mtrD	0.0089	0.3391
mtrC (>=0.75)	R714L_mtrD	0.0202	0.029
mtrC (>=0.75)	R714S_mtrD	0.0164	0.0761
mtrC (>=0.75)	K823D_mtrD	0.0983	<.0001
mtrC (>=0.75)	K823E_mtrD	0.4871	<.0001
mtrC (>=0.75)	K823N_mtrD	-0.0022	0.8141
mtrC (>=0.75)	mtrR_-35Adel	-0.1938	<.0001
mtrC (>=0.75)	mtrR_A39T	-0.1212	<.0001
mtrC (>=0.75)	mtrR_G45D	-0.0876	<.0001
mtrC (>=0.75)	mtrR_G120C	-0.0024	0.8059
mtrC (>=0.75)	mtrR_A121S	-0.0024	0.8059
mtrC (>=0.75)	mtrR_meningitidislikepromoter	0.916	<.0001
mtrC (>=0.75)	mtrR_DistruptedWHO-Plikepromoter	0.0447	<.0001
mtrD (>=0.75)	L2_N45H	0.3962	<.0001
mtrD (>=0.75)	L2_N45S	0.0858	<.0001
mtrD (>=0.75)	L2_S75P	0.4035	<.0001
mtrD (>=0.75)	L2_A112V	0.0858	<.0001
mtrD (>=0.75)	L2_V114A	0.4035	<.0001
mtrD (>=0.75)	L2_D187G	-0.0032	0.7315
mtrD (>=0.75)	L4_A118T	0.078	<.0001
mtrD (>=0.75)	L4_V125A	0.3987	<.0001
mtrD (>=0.75)	L4_A147G	0.3984	<.0001
mtrD (>=0.75)	L4_R157Q	0.3996	<.0001
mtrD (>=0.75)	L25_L100P	-0.0756	<.0001
mtrD (>=0.75)	23S_A2045G	-0.0029	0.7739
mtrD (>=0.75)	23S_C2597T	0.0145	0.1467
mtrD (>=0.75)	L4_G70D	-0.0272	0.0033
mtrD (>=0.75)	R174Q_mtrD	-0.0687	<.0001
mtrD (>=0.75)	R714H_mtrD	0.1347	<.0001
mtrD (>=0.75)	R714L_mtrD	0.0661	<.0001
mtrD (>=0.75)	R714S_mtrD	0.0764	<.0001
mtrD (>=0.75)	K823D_mtrD	0.1208	<.0001
mtrD (>=0.75)	K823E_mtrD	0.4674	<.0001
mtrD (>=0.75)	K823N_mtrD	0.0382	<.0001
mtrD (>=0.75)	mtrR_-35Adel	-0.1632	<.0001
mtrD (>=0.75)	mtrR_A39T	-0.1557	<.0001
mtrD (>=0.75)	mtrR_G45D	-0.063	<.0001
mtrD (>=0.75)	mtrR_G120C	-0.0025	0.7983
mtrD (>=0.75)	mtrR_A121S	-0.0025	0.7983
mtrD (>=0.75)	mtrR_meningitidislikepromoter	0.9059	<.0001
mtrD (>=0.75)	mtrR_DistruptedWHO-Plikepromoter	0.0424	<.0001
mtrD (>=0.75)	mtrC (>=0.75)	0.8568	<.0001
mtrE (>=0.75)	L2_N45H	0.4087	<.0001
mtrE (>=0.75)	L2_N45S	-0.0089	0.3353
mtrE (>=0.75)	L2_S75P	0.4066	<.0001
mtrE (>=0.75)	L2_A112V	-0.0089	0.3353
mtrE (>=0.75)	L2_V114A	0.4066	<.0001
mtrE (>=0.75)	L2_D187G	-0.003	0.7483
mtrE (>=0.75)	L4_A118T	-0.0096	0.298
mtrE (>=0.75)	L4_V125A	0.4019	<.0001
mtrE (>=0.75)	L4_A147G	0.4016	<.0001
mtrE (>=0.75)	L4_R157Q	0.4028	<.0001
mtrE (>=0.75)	L25_L100P	-0.0729	<.0001
mtrE (>=0.75)	23S_A2045G	0.0007	0.9454
mtrE (>=0.75)	23S_C2597T	-0.0281	0.0048
mtrE (>=0.75)	L4_G70D	-0.0282	0.0023
mtrE (>=0.75)	R174Q_mtrD	-0.0737	<.0001
mtrE (>=0.75)	R714H_mtrD	0.0194	0.0362
mtrE (>=0.75)	R714L_mtrD	0.0211	0.0225
mtrE (>=0.75)	R714S_mtrD	0.0816	<.0001
mtrE (>=0.75)	K823D_mtrD	0.0205	0.0268
mtrE (>=0.75)	K823E_mtrD	0.4736	<.0001
mtrE (>=0.75)	K823N_mtrD	-0.0021	0.8205
mtrE (>=0.75)	mtrR_-35Adel	-0.1784	<.0001
mtrE (>=0.75)	mtrR_A39T	-0.1551	<.0001
mtrE (>=0.75)	mtrR_G45D	-0.0796	<.0001
mtrE (>=0.75)	mtrR_G120C	-0.0024	0.8112
mtrE (>=0.75)	mtrR_A121S	-0.0024	0.8112
mtrE (>=0.75)	mtrR_meningitidislikepromoter	0.942	<.0001
mtrE (>=0.75)	mtrR_DistruptedWHO-Plikepromoter	-0.0108	0.2731
mtrE (>=0.75)	mtrC (>=0.75)	0.8615	<.0001
mtrE (>=0.75)	mtrD (>=0.75)	0.9007	<.0001
log2_azm_MIC	L2_N45H	0.183	<.0001
log2_azm_MIC	L2_N45S	0.044	<.0001
log2_azm_MIC	L2_S75P	0.1887	<.0001
log2_azm_MIC	L2_A112V	0.044	<.0001
log2_azm_MIC	L2_V114A	0.1887	<.0001
log2_azm_MIC	L2_D187G	0.0159	0.052
log2_azm_MIC	L4_A118T	0.043	<.0001
log2_azm_MIC	L4_V125A	0.1841	<.0001
log2_azm_MIC	L4_A147G	0.1829	<.0001
log2_azm_MIC	L4_R157Q	0.185	<.0001
log2_azm_MIC	L25_L100P	-0.1183	<.0001
log2_azm_MIC	23S_A2045G	-0.0625	<.0001
log2_azm_MIC	23S_C2597T	0.2825	<.0001
log2_azm_MIC	L4_G70D	0.0195	0.0173
log2_azm_MIC	R174Q_mtrD	0.0296	0.0003
log2_azm_MIC	R714H_mtrD	0.045	<.0001
log2_azm_MIC	R714L_mtrD	0.0238	0.0037
log2_azm_MIC	R714S_mtrD	0.0254	0.0019
log2_azm_MIC	K823D_mtrD	0.0318	0.0001
log2_azm_MIC	K823E_mtrD	0.1839	<.0001
log2_azm_MIC	K823N_mtrD	0.0127	0.1206
log2_azm_MIC	mtrR_-35Adel	0.1209	<.0001
log2_azm_MIC	mtrR_A39T	-0.0941	<.0001
log2_azm_MIC	mtrR_G45D	-0.0835	<.0001
log2_azm_MIC	mtrR_G120C	0.0014	0.8691
log2_azm_MIC	mtrR_A121S	0.0014	0.8691
log2_azm_MIC	mtrR_meningitidislikepromoter	0.2922	<.0001
log2_azm_MIC	mtrR_DistruptedWHO-Plikepromoter	0.0159	0.0698
log2_azm_MIC	mtrC (>=0.75)	0.2555	<.0001
log2_azm_MIC	mtrD (>=0.75)	0.3013	<.0001
log2_azm_MIC	mtrE (>=0.75)	0.2789	<.0001

## Sheet: Supplementary Table S6
Supplementary Table S6
								HGT
														1	1	1	1	1	1	1	1	1	1	2	2	2	2	2	2	2	2	2	2	3	3	3	3	3	3	3	3	3	3	4	4	4	4	4	4
Isolate id.	Organism	Allele no.	No of strains	Geometric mean AZM MICs	1	2	3	4	5	6	7	8	9	0	1	2	3	4	5	6	7	8	9	0	1	2	3	4	5	6	7	8	9	0	1	2	3	4	5	6	7	8	9	0	1	2	3	4	5
WHO-F-protein4108	N. gonorrhoeae	1	3148	0.31	M	A	I	V	K	M	K	P	T	S	A	G	R	R	G	M	V	R	V	V	T	E	G	L	H	K	G	A	P	Y	A	P	L	L	E	K	K	N	S	T	A	G	R	N	N
CP028150-Nmuco	N. mucosa	2	2	na	.	.	.	.	.	.	.	.	.	.	.	.	.	.	.	.	.	.	.	.	.	.	.	.	.	.	.	.	.	.	.	.	.	.	.	.	.	.	.	.	.	.	.	.	.
DRR117952	N. gonorrhoeae	3	5975	0.43	.	.	.	.	.	.	.	.	.	.	.	.	.	.	.	.	.	.	.	.	.	.	.	.	.	.	.	.	.	.	.	.	.	.	.	.	.	.	.	.	.	.	.	.	.
DRR117987	N. gonorrhoeae	4	1	0.25	.	.	.	.	.	.	.	.	.	.	.	.	.	.	.	.	.	.	.	.	.	.	.	.	.	.	.	.	.	.	.	.	.	.	.	.	.	.	.	.	.	.	.	.	.
DRR124690	N. gonorrhoeae	5	8	0.21	.	.	.	.	.	.	.	.	.	.	.	.	.	.	.	.	.	.	.	.	.	.	.	.	.	.	.	.	.	.	.	.	.	.	.	.	.	.	.	.	.	.	.	.	.
DRR124721	N. gonorrhoeae	6	2273	0.69	.	.	.	.	.	.	.	.	.	.	.	.	.	.	.	.	.	.	.	.	.	.	.	.	.	.	.	.	.	.	.	.	.	.	.	.	.	.	.	.	.	.	.	.	H
DRR124753	N. gonorrhoeae	7	25	1.6	.	.	.	.	.	.	.	.	.	.	.	.	.	.	.	.	.	.	.	.	.	.	.	.	.	.	.	.	.	.	.	.	.	.	.	.	.	.	.	.	.	.	.	.	.
ECDC-AT13-487	N. gonorrhoeae	8	43	0.15	.	.	.	.	.	.	.	.	.	.	.	.	.	.	.	.	.	.	.	.	.	.	.	.	.	.	.	.	.	.	.	.	.	.	.	.	.	.	.	.	.	.	.	.	.
ECDC-BE13-456	N. gonorrhoeae	9	2	0.35	.	.	.	.	.	.	.	.	.	.	.	.	.	.	.	.	.	.	.	.	.	.	.	.	.	.	.	.	.	.	.	.	.	.	.	.	.	.	.	.	.	.	.	.	.
ECDC-CY13-005	N. gonorrhoeae	10	1	0.25	.	.	.	.	.	.	.	.	.	.	.	.	.	.	.	.	.	.	.	.	.	.	.	.	.	.	.	.	.	.	.	.	.	.	.	.	.	.	.	.	.	.	.	.	.
ECDC-FR13-112	N. gonorrhoeae	11	1	0.25	.	.	.	.	.	.	.	.	.	.	.	.	.	.	.	.	.	.	.	.	.	.	.	.	.	.	.	.	.	.	.	.	.	.	.	.	.	.	.	.	.	.	.	.	H
ECDC-PT13-004	N. gonorrhoeae	12	2	0.5	.	.	.	.	.	.	.	.	.	.	.	.	.	.	.	.	.	.	.	.	.	.	.	.	.	.	.	.	.	.	T	.	.	.	.	.	.	.	.	.	.	.	.	.	.
ECDC-RB13002019	N. gonorrhoeae	13	2	0.06	.	.	.	.	.	.	.	.	.	.	.	.	.	.	.	.	.	.	.	.	.	.	.	.	.	.	.	.	.	.	.	.	.	.	.	.	.	.	.	.	.	.	.	.	.
ECDC-RB13002323	N. gonorrhoeae	14	19	0.12	.	.	.	.	.	.	.	.	.	.	.	.	.	.	.	.	.	.	.	.	.	.	.	.	.	.	.	.	.	.	.	.	.	.	.	.	.	.	.	.	.	.	.	.	.
ECDC-T2-ES048	N. gonorrhoeae	15	4	2.3	.	.	.	.	.	.	.	.	.	.	.	.	.	.	.	.	.	.	.	.	.	.	.	.	.	.	.	.	.	.	.	.	.	.	.	.	.	.	.	.	.	.	.	.	.
ERR1143661	N. gonorrhoeae	16	7	na	.	.	.	.	.	.	.	.	.	.	.	.	.	.	.	.	.	.	.	.	.	.	.	.	.	.	.	V	.	.	.	.	.	.	.	.	.	.	.	.	.	.	.	.	.
ERR1143663	N. gonorrhoeae	17	2	na	.	.	.	.	.	.	.	.	.	.	.	.	.	.	.	.	.	.	.	.	.	.	.	.	.	.	.	.	.	.	.	.	.	.	.	.	.	.	.	.	.	.	.	.	.
ERR1143675	N. gonorrhoeae	18	7	0.016	.	.	.	.	.	.	.	.	.	.	.	.	.	.	.	.	.	.	.	.	.	.	.	.	.	.	.	.	.	.	.	.	.	.	.	.	.	.	.	.	.	.	.	.	.
ERR191757	N. gonorrhoeae	19	2	1	.	.	.	.	.	.	.	.	.	.	.	.	.	.	.	.	.	.	.	.	.	.	.	.	.	.	.	.	.	.	.	.	.	.	.	.	.	.	.	.	.	.	.	.	.
ERR191763	N. gonorrhoeae	20	30	0.26	.	.	.	.	.	.	.	.	.	.	.	.	.	.	.	.	.	.	.	.	.	.	.	.	.	.	.	.	.	.	.	.	.	.	.	.	.	.	.	.	.	.	.	.	.
ERR2172259	N. gonorrhoeae	21	18	4	.	.	.	.	.	.	.	.	.	.	.	.	.	.	.	.	.	.	.	.	.	.	.	.	.	.	.	.	.	.	.	.	.	.	.	.	.	.	.	.	.	.	.	.	S
ERR3325207	N. gonorrhoeae	22	1	0.25	.	.	.	.	.	.	.	.	.	.	.	.	.	.	.	.	.	.	.	.	.	.	.	.	.	.	.	.	.	.	.	.	.	.	.	.	.	.	.	.	.	.	.	.	.
ERR3325532	N. gonorrhoeae	23	1	0.125	.	.	.	.	.	.	.	.	.	.	.	.	.	.	.	.	.	.	.	.	.	.	.	.	.	.	.	.	.	.	.	.	.	.	.	.	.	.	.	.	.	.	.	.	.
ERR3325741	N. gonorrhoeae	24	1	32	.	.	.	.	.	.	.	.	.	.	.	.	.	.	.	.	.	.	.	.	.	.	.	.	.	.	.	.	.	.	.	.	.	.	.	.	.	.	.	.	.	.	.	.	.
ERR3325768	N. gonorrhoeae	25	1	0.064	.	.	.	.	.	.	.	.	.	P	.	.	.	.	.	.	.	.	.	.	.	.	.	.	.	.	.	.	.	.	.	.	.	.	.	.	.	.	.	.	.	.	.	.	.
ERR3325776	N. gonorrhoeae	26	1	0.25	.	.	.	.	.	.	.	.	.	.	.	.	.	.	.	.	.	.	.	.	.	.	.	.	.	.	.	.	.	.	.	.	.	.	.	.	.	.	.	.	.	.	.	.	.
ERR3325795	N. gonorrhoeae	27	2	0.12	.	.	.	.	.	.	.	.	.	.	.	.	.	.	.	.	.	.	.	.	.	.	.	.	.	.	.	.	.	.	.	.	.	.	.	.	.	.	.	.	.	.	.	.	.
ERR3325878	N. gonorrhoeae	28	1	0.25	.	.	.	.	.	.	.	.	.	.	.	.	.	.	.	.	.	.	.	.	.	.	.	.	.	.	.	.	.	.	.	.	.	.	.	.	.	.	.	.	.	.	.	.	.
ERR349976	N. gonorrhoeae	29	1	0.19	.	.	.	.	.	.	.	.	.	.	.	.	.	.	.	.	.	.	.	.	.	.	.	.	.	.	.	.	.	.	.	.	.	.	.	.	.	.	.	.	.	.	.	.	.
ERR3577771	N. gonorrhoeae	30	1	0.125	.	.	.	.	.	.	.	.	.	.	.	.	.	.	.	.	.	.	.	.	.	.	.	.	.	.	.	.	.	.	.	.	.	.	.	.	.	.	.	.	.	.	.	.	.
ERR3578122	N. gonorrhoeae	31	1	0.06	.	.	.	.	.	.	.	.	.	.	.	.	.	.	.	.	.	.	.	.	.	.	.	.	.	.	.	.	.	.	.	.	.	.	.	.	.	.	.	.	.	.	.	.	.
ERR3578842	N. gonorrhoeae	32	1	0.03	.	.	.	.	.	.	.	.	.	.	.	.	.	.	.	.	.	.	.	.	.	.	.	.	.	.	.	.	.	.	.	.	.	.	.	.	.	.	.	.	.	.	.	.	.
ERR3623185	N. gonorrhoeae	33	2	0.25	.	.	.	.	.	.	.	.	.	.	.	.	.	.	.	.	.	.	.	.	.	.	.	.	.	.	.	.	.	.	.	.	.	.	.	.	.	.	.	.	.	.	.	.	.
ERR363658	N. gonorrhoeae	34	2	0.7	.	.	.	.	.	.	.	.	.	.	.	.	.	.	.	.	.	.	.	.	.	.	.	.	.	.	.	.	.	.	.	.	.	.	.	.	.	.	.	.	.	.	.	.	.
ERR388294	N. gonorrhoeae	35	2	0.15	.	V	.	.	.	.	.	.	.	.	.	.	.	.	.	.	.	.	.	.	.	.	.	.	.	.	.	.	.	.	.	.	.	.	.	.	.	.	.	.	.	.	.	.	.
ERR3908655	N. gonorrhoeae	36	1	0.5	.	.	.	.	.	.	.	.	.	.	.	.	.	.	.	.	.	.	.	.	.	.	.	.	.	.	.	.	.	.	.	.	.	.	.	.	.	.	.	.	.	.	.	.	.
ERR439287	N. gonorrhoeae	37	2	0.25	.	.	.	.	.	.	.	.	.	.	.	.	.	.	.	.	.	.	.	.	.	.	.	.	.	.	.	.	.	.	.	.	.	.	.	.	.	.	.	.	.	.	.	.	.
ERR439288	N. gonorrhoeae	38	1	0.25	.	.	.	.	.	.	.	.	.	.	.	.	.	.	.	.	.	.	.	.	.	.	.	.	.	.	.	.	.	.	.	.	.	.	.	.	.	.	.	.	.	.	.	.	.
ERR439312	N. gonorrhoeae	39	1	0.25	.	.	.	.	.	.	.	.	.	.	.	.	.	.	.	.	.	.	.	.	.	.	.	.	.	.	.	.	.	.	.	.	.	.	.	.	.	.	.	.	.	.	.	.	.
ERR439314	N. gonorrhoeae	40	6	0.25	.	.	.	.	.	.	.	.	.	.	.	.	C	.	.	.	.	.	.	.	.	.	.	.	.	.	.	.	.	.	.	.	.	.	.	.	.	.	.	.	.	.	.	.	.
ERR439316	N. gonorrhoeae	41	3	0.25	.	.	.	.	.	.	.	.	.	.	.	.	C	.	.	.	.	.	.	.	.	.	.	.	.	.	.	.	.	.	.	.	.	.	.	.	.	.	.	.	.	.	.	.	.
ERR439318	N. gonorrhoeae	42	1	0.25	.	.	.	.	.	.	.	.	.	.	.	.	C	.	.	.	.	.	.	.	.	.	.	.	.	.	.	.	.	.	.	.	.	.	.	.	.	.	.	.	.	.	.	.	.
ERR439329	N. gonorrhoeae	43	1	0.25	.	.	.	.	.	.	.	.	.	.	.	.	.	.	.	.	.	.	.	.	.	.	.	.	.	.	.	.	.	.	.	.	.	.	.	.	.	.	.	.	.	.	.	.	.
ERR439359	N. gonorrhoeae	44	1	0.25	.	.	.	.	.	.	.	.	.	.	.	.	.	.	.	.	.	.	.	.	.	.	.	.	.	.	.	.	.	.	.	.	.	.	.	.	.	.	.	.	.	.	.	.	.
ERR449480	N. gonorrhoeae	45	1	0.064	.	.	.	.	.	.	.	.	.	.	.	.	.	.	.	.	.	.	.	.	.	.	.	.	.	.	.	.	.	.	.	.	.	.	.	.	.	.	.	.	.	.	.	.	.
ERR775154	N. gonorrhoeae	46	1	na	.	.	.	.	.	.	.	.	.	.	.	.	.	.	.	.	.	.	.	.	.	.	.	.	.	.	.	.	.	.	.	.	.	.	.	.	.	.	.	.	.	.	.	.	.
ERR855337	N. gonorrhoeae	47	1	0.5	.	.	.	.	.	.	.	.	.	.	.	.	.	.	.	.	.	.	.	.	.	.	.	.	.	.	.	.	.	.	.	.	.	.	.	.	.	.	.	.	.	.	.	.	.
NC-014752-Nl	N. lactamica	48	1	na	.	.	.	.	.	.	.	.	.	.	.	.	.	.	.	.	.	.	.	.	.	.	.	.	.	.	.	.	.	.	.	.	.	.	.	.	.	.	.	.	.	.	.	.	H
NZ-CP007726-Ne	N. elongata	49	2	na	.	.	.	.	.	.	.	.	.	.	.	.	.	.	.	.	.	.	.	T	.	.	.	.	.	.	.	.	.	F	.	A	.	V	.	.	.	K	T	.	.	.	.	.	.
NZ-CP019894-Nl	N. lactamica	50	1	na	.	.	.	.	.	.	.	.	.	.	.	.	.	.	.	.	.	.	.	.	.	.	.	.	.	.	.	.	.	.	.	.	.	.	.	.	.	.	.	.	.	.	.	.	H
NZ-CP031251-Nsubf	N. subflava	51	1	na	.	.	.	.	.	.	.	.	.	.	.	.	.	.	.	.	.	.	.	.	.	.	.	.	.	.	.	.	.	.	.	.	.	.	.	.	.	.	.	.	.	.	.	.	.
NZ-CP031252-Ne	N. elongata	52	1	na	.	.	.	.	.	.	.	.	.	.	.	.	.	.	.	.	.	.	.	T	.	.	.	.	.	.	.	.	.	F	.	A	.	V	.	.	.	K	T	.	.	.	.	.	.
NZ-CP031253-Nl	N. lactamica	53	1	na	.	.	.	.	.	.	.	.	.	.	.	.	.	.	.	.	.	.	.	.	.	.	.	.	.	.	.	.	.	.	.	.	.	.	.	.	.	.	.	.	.	.	.	.	H
NZ-CP031255-Ne	N. elongata	54	1	na	.	.	.	.	.	.	.	.	.	.	.	.	.	.	.	.	.	.	.	T	.	.	.	.	.	.	.	.	.	F	.	S	.	V	.	.	.	K	T	.	.	.	.	.	.
NZ-CP031325-Npoly	N. polysacchareae	55	1	na	.	.	.	.	.	.	.	.	.	.	.	.	.	.	.	.	.	.	.	.	.	.	.	.	.	.	.	.	.	.	.	.	.	.	.	.	.	.	.	.	.	.	.	.	.
NZ-CP039886-Nf	N. flavescens	56	1	na	.	.	.	.	.	.	.	.	.	.	.	.	.	.	.	.	.	.	.	.	.	.	.	.	Y	.	.	.	.	.	.	.	.	.	.	.	.	.	.	.	.	.	.	.	.
NZ-CP039887-Nsubf	N. subflava	57	1	na	.	.	.	.	.	.	.	.	.	.	.	.	.	.	.	.	.	.	.	.	.	.	.	.	.	.	.	.	.	.	.	.	.	.	.	.	.	.	.	.	.	.	.	.	.
NZ-LR590477-Nl	N. lactamica	58	1	na	.	.	.	.	.	.	.	.	.	.	.	.	.	.	.	.	.	.	.	.	.	.	.	.	.	.	.	.	.	.	.	.	.	.	.	.	.	.	.	.	.	.	.	.	H
NZ-LS4833690-Nc	N. cinerea	59	1	na	.	.	.	.	.	.	.	.	.	.	.	.	.	.	.	.	.	.	.	.	.	.	.	.	.	.	.	.	.	.	.	.	.	.	.	.	.	.	.	.	.	.	.	.	H
SRR1661246	N. gonorrhoeae	60	2	0.7	.	.	.	.	.	.	.	.	.	.	.	.	.	.	.	.	.	.	.	.	.	.	.	.	.	.	.	.	.	.	.	.	.	.	.	.	.	.	.	.	.	.	.	.	.
SRR3349242	N. gonorrhoeae	61	1	na	.	.	.	.	.	.	.	.	.	.	.	.	.	.	.	.	.	.	.	.	.	.	.	.	.	.	.	.	.	.	.	.	.	.	.	.	.	.	.	.	.	.	.	.	H
SRR3350118	N. gonorrhoeae	62	2	na	.	.	.	.	.	.	.	.	.	.	.	.	.	.	.	.	.	.	.	.	.	.	.	.	.	.	.	.	.	.	.	.	.	.	.	.	.	.	.	.	.	.	.	.	.
SRR3350253	N. gonorrhoeae	63	2	na	.	.	.	.	.	.	.	.	.	.	.	.	.	.	.	.	.	.	.	.	.	.	.	.	.	.	.	.	.	.	.	.	.	.	.	.	.	.	.	.	.	.	.	.	.
SRR3357143	N. gonorrhoeae	64	2	na	.	.	.	.	.	.	.	.	.	.	.	.	.	.	.	.	.	.	.	.	.	.	.	.	.	.	.	.	.	.	.	.	.	.	.	.	.	.	.	.	.	.	.	.	.
SRR3361355	N. gonorrhoeae	65	1	na	.	.	.	.	.	.	.	.	.	.	.	.	.	.	.	.	.	.	.	.	.	.	.	.	.	.	.	.	.	.	.	.	.	.	.	.	.	.	.	.	.	.	.	.	H
SRR5235170	N. gonorrhoeae	66	1	0.5	.	.	.	.	.	.	.	.	.	.	.	.	.	.	.	.	.	.	.	.	.	.	.	.	.	.	.	.	.	.	.	.	.	.	.	.	.	.	.	.	.	.	.	.	H
SRR5235303	N. gonorrhoeae	67	6	0.25	.	.	.	.	.	.	.	.	.	.	.	.	.	.	.	.	.	.	.	.	.	.	.	.	.	.	.	.	.	.	.	.	.	.	.	.	.	.	.	.	.	.	.	.	.
SRR5990349	N. gonorrhoeae	68	5	0.21	.	.	.	.	.	.	.	.	.	.	.	.	.	.	.	.	.	.	.	.	.	.	.	.	.	.	.	.	.	.	.	.	.	.	.	.	.	.	.	.	.	.	.	.	.
SRR5990438	N. gonorrhoeae	69	1	0.5	.	.	.	.	.	.	.	.	.	.	.	.	.	.	.	.	.	.	.	I	.	.	.	.	.	.	.	.	.	.	.	.	.	.	.	.	.	.	.	.	.	.	.	.	.
SRR8071055	N. gonorrhoeae	70	2	0.25	.	.	.	.	.	.	.	.	.	.	.	.	.	.	.	.	.	.	.	.	.	.	.	.	.	.	.	.	.	.	.	.	.	.	.	.	.	.	.	.	.	.	.	.	.
SRR8071393	N. gonorrhoeae	71	1	0.5	.	.	.	.	.	.	.	.	.	.	.	.	.	.	.	.	.	.	.	.	.	.	.	.	.	.	.	.	.	.	.	.	.	.	.	.	.	.	.	.	.	.	.	.	H
SRR8559605	N. gonorrhoeae	72	1	0.25	.	.	.	.	.	.	.	.	.	.	.	.	.	.	.	.	.	.	.	.	.	.	.	.	.	.	.	.	.	.	.	.	.	.	.	.	.	.	.	.	.	.	.	.	H
SRR8560018	N. gonorrhoeae	73	4	0.25	.	.	.	.	.	.	.	.	.	.	.	.	.	.	.	.	.	.	.	.	.	.	.	.	.	.	.	.	.	.	.	.	.	.	.	.	.	.	.	.	.	.	.	.	.
SRR8567030	N. gonorrhoeae	74	1	0.25	.	.	.	.	.	.	.	.	.	.	.	.	.	.	.	.	.	.	.	.	.	.	.	.	.	.	.	.	.	.	.	.	.	.	.	.	.	.	.	.	.	.	.	.	.
[truncated: 233 more columns]

## Sheet: Supplementary Table S7
Supplementary Table S7
														1	1	1	1	1	1	1	1	1	1	2	2	2	2	2	2	2	2	2	2	3	3	3	3	3	3	3	3	3	3	4	4	4	4	4	4
Isolate id.	Organism	allele no.	No of isolates	Geometric Mean AZM MIC	1	2	3	4	5	6	7	8	9	0	1	2	3	4	5	6	7	8	9	0	1	2	3	4	5	6	7	8	9	0	1	2	3	4	5	6	7	8	9	0	1	2	3	4	5
WHO-F-protein4110	N. gonorrhoeae	1	8773	0.47	M	E	L	K	V	I	D	A	K	G	Q	V	S	G	S	L	S	V	S	D	A	L	F	A	R	E	Y	N	E	A	L	V	H	Q	L	V	N	A	Y	L	A	N	A	R	S
CP028150-Nmuco	N. mucosa	2	2	0	.	.	.	.	.	.	.	.	.	.	.	.	.	.	.	.	.	.	.	.	.	.	.	.	.	.	.	.	.	.	.	.	.	.	.	.	.	.	.	.	.	.	.	.	.
DRR117970	N. gonorrhoeae	3	8	0.840896	.	.	.	.	.	.	.	.	.	.	.	.	.	.	.	.	.	.	.	.	.	.	.	.	.	.	.	.	.	.	.	.	.	.	.	.	.	.	.	.	.	.	.	.	.
DRR124695	N. gonorrhoeae	4	334	0.588673	.	.	.	.	.	.	.	.	.	.	.	.	.	.	.	.	.	.	.	.	.	.	.	.	.	.	.	.	.	.	.	.	.	.	.	.	.	.	.	.	.	.	.	.	.
DRR124721	N. gonorrhoeae	5	2215	0.758862	.	.	.	.	.	.	.	.	.	.	.	.	.	.	.	.	.	.	.	.	.	.	.	.	.	.	.	.	.	.	.	.	.	.	.	.	.	.	.	.	.	.	.	.	.
DRR124785	N. gonorrhoeae	6	3	0.572357	.	.	.	.	.	.	.	.	.	.	.	.	.	.	.	.	.	.	.	.	.	.	.	.	.	.	.	.	.	.	.	.	.	.	.	.	.	.	.	.	.	.	.	.	.
DRR124869	N. gonorrhoeae	7	19	0.720123	.	.	.	.	.	.	.	.	.	.	.	.	.	.	.	.	.	.	.	.	.	.	.	.	.	.	.	.	.	.	.	.	.	.	.	.	.	.	.	.	.	.	.	.	.
ECDC-AT13-484	N. gonorrhoeae	8	17	0.169	.	.	.	.	.	.	.	.	.	.	.	.	.	.	.	.	.	.	.	.	.	.	.	.	.	.	.	.	.	.	.	.	.	.	.	.	.	.	.	.	.	.	.	.	.
ECDC-AT13-527	N. gonorrhoeae	9	11	0.127463	.	.	.	.	.	.	.	.	.	.	.	.	.	.	.	.	.	.	.	.	.	.	.	.	.	.	.	.	.	.	.	.	Y	.	.	.	.	.	.	.	.	.	.	.	.
ECDC-DK13-473	N. gonorrhoeae	10	11	0.252907	.	.	.	.	.	.	.	.	.	.	.	.	.	.	.	.	.	.	.	.	.	.	.	.	.	.	.	.	.	.	.	.	.	.	.	.	.	.	.	.	.	.	.	.	.
ECDC-DK13-498	N. gonorrhoeae	11	1	8	.	.	.	.	.	.	.	.	.	.	.	.	.	.	.	.	.	.	.	.	.	.	.	.	.	.	.	.	.	.	.	.	.	.	.	.	.	.	.	.	.	.	.	.	.
ECDC-ES052	N. gonorrhoeae	12	1	0.25	.	.	.	.	.	.	.	.	.	.	.	.	.	.	.	.	.	.	.	.	.	.	.	.	.	.	.	.	.	.	.	.	.	.	.	.	.	.	.	.	.	.	.	.	.
ECDC-FR13-083	N. gonorrhoeae	13	1	0.064	.	.	.	.	.	.	.	.	.	.	.	.	.	.	.	.	.	.	.	.	.	.	.	.	.	.	.	.	.	.	.	.	.	.	.	.	.	.	.	.	.	.	.	.	.
ECDC-GC-095	N. gonorrhoeae	14	1	0.25	.	.	.	.	.	.	.	.	.	.	.	.	.	.	.	.	.	.	.	.	.	.	.	.	.	.	.	.	.	.	.	.	.	.	.	.	.	.	.	.	.	.	.	.	.
ECDC-MT13-022	N. gonorrhoeae	15	10	0.757858	.	.	.	.	.	.	.	.	.	.	.	.	.	.	.	.	.	.	.	.	.	.	.	.	.	.	.	.	.	.	.	.	.	.	.	.	.	.	.	.	.	.	.	.	.
ECDC-RB13000573	N. gonorrhoeae	16	7	0.369338	.	.	.	.	.	.	.	.	.	.	.	.	.	.	.	.	.	.	.	.	.	.	.	.	.	.	.	.	.	.	.	.	.	.	.	.	.	.	.	.	.	.	.	.	.
ECDC-RB13001963	N. gonorrhoeae	17	21	0.967532	.	.	.	.	.	.	.	.	.	.	.	.	.	D	.	.	.	.	.	.	.	.	.	.	.	.	.	.	.	.	.	.	.	.	.	.	.	.	.	.	.	.	.	.	.
ECDC-RB13002324	N. gonorrhoeae	18	4	0.0720843	.	.	.	.	.	.	.	.	.	.	.	.	.	.	.	.	.	.	.	.	.	.	.	.	.	.	.	.	.	.	.	.	.	.	.	.	.	.	.	.	.	.	.	.	.
ECDC-SI13-060	N. gonorrhoeae	19	13	0.309025	.	.	.	.	.	.	.	.	.	.	.	.	.	.	.	.	.	.	.	.	.	.	.	.	.	.	.	.	.	.	.	.	.	.	.	.	.	.	.	.	.	.	.	.	.
ECDC-T2-ES003	N. gonorrhoeae	20	3	0.25	.	.	.	.	.	.	.	.	.	.	.	.	.	.	.	.	.	.	.	.	.	.	.	.	.	.	.	.	.	.	.	.	.	.	.	.	.	.	.	.	.	.	.	.	.
ERR1067721	N. gonorrhoeae	21	36	0.729018	.	.	.	.	.	.	.	.	.	.	.	.	.	.	.	.	.	.	.	.	.	.	.	.	.	.	.	.	.	.	.	.	.	.	.	.	.	.	.	.	.	.	.	.	.
ERR1067749	N. gonorrhoeae	22	2	0.707107	.	.	.	.	.	.	.	.	.	.	.	.	.	.	.	.	.	.	.	.	.	.	.	.	.	.	.	.	.	.	.	.	.	.	.	.	.	.	.	.	.	.	.	.	.
ERR1082225	N. gonorrhoeae	23	3	3.1748	.	.	.	.	.	.	.	.	.	.	.	.	.	.	.	.	.	.	.	.	.	.	.	.	.	.	.	.	.	.	.	.	.	.	.	.	.	.	.	.	.	.	.	.	.
ERR1143674	N. gonorrhoeae	24	2	0	.	.	.	.	.	.	.	.	.	.	.	.	.	.	.	.	.	.	.	.	.	.	.	.	.	.	.	.	.	.	.	.	.	.	.	.	.	.	.	.	.	.	.	.	.
ERR1426723	N. gonorrhoeae	25	23	0.273938	.	.	.	.	.	.	.	.	.	.	.	.	.	.	.	.	.	.	.	.	.	.	.	.	.	.	.	.	.	.	.	.	.	.	.	.	.	.	.	.	.	.	.	.	.
ERR1426746	N. gonorrhoeae	26	8	0.225768	.	.	.	.	.	.	.	.	.	.	.	.	.	.	.	.	.	.	.	.	.	.	.	.	.	.	.	.	.	.	.	.	.	.	.	.	S	.	.	.	.	.	.	.	.
ERR2172259	N. gonorrhoeae	27	18	4	.	.	.	.	.	.	.	.	.	.	.	.	.	.	.	.	.	.	.	.	.	.	.	.	.	.	.	.	.	.	.	.	.	.	.	.	.	.	.	.	.	.	.	.	.
ERR3325283	N. gonorrhoeae	28	1	0.125	-	-	-	-	-	-	-	-	-	-	-	-	-	-	-	-	-	-	-	-	-	.	.	.	.	.	.	.	.	.	.	.	.	.	.	.	.	.	.	.	.	.	.	.	.
ERR3325495	N. gonorrhoeae	29	5	0.28484	.	.	.	.	.	.	.	.	.	.	.	.	.	.	.	.	.	.	.	.	.	.	.	.	.	.	.	.	.	.	.	.	.	.	.	.	.	.	.	.	.	.	.	.	.
ERR3325507	N. gonorrhoeae	30	3	0.15749	.	.	.	.	.	.	.	.	.	.	.	.	.	.	.	.	.	.	.	.	.	.	.	.	.	.	.	.	.	.	.	.	R	.	.	.	.	.	.	.	.	.	.	.	.
ERR3325624	N. gonorrhoeae	31	1	0.25	.	.	.	.	.	.	.	.	.	.	.	.	.	.	.	.	.	.	.	.	.	.	.	.	.	.	.	.	.	.	.	.	.	.	.	A	.	.	.	.	.	.	.	.	.
ERR3325741	N. gonorrhoeae	32	3	0.8	.	.	.	.	.	.	.	.	.	.	.	.	.	.	.	.	.	.	.	.	.	.	.	.	.	.	.	.	.	.	.	.	.	.	.	.	.	.	.	.	.	.	.	.	.
ERR3325826	N. gonorrhoeae	33	1	0.5	.	.	.	.	.	.	.	.	.	.	.	.	.	.	.	.	.	.	.	.	.	.	.	.	.	.	.	.	.	.	.	.	.	.	.	.	.	.	.	.	.	.	.	.	.
ERR3325885	N. gonorrhoeae	34	1	0.125	.	.	.	.	.	.	.	.	.	.	.	.	.	.	.	.	.	.	.	.	.	.	.	.	.	.	.	.	.	.	.	.	.	.	.	.	.	.	.	.	.	.	.	.	.
ERR3577351	N. gonorrhoeae	35	6	0.561231	.	.	.	.	.	.	.	.	.	.	.	.	.	.	.	.	.	.	.	.	.	.	.	.	.	.	.	.	.	.	.	.	.	.	.	.	.	.	.	.	.	.	.	.	.
ERR3577369	N. gonorrhoeae	36	2	0.125	.	.	.	.	.	.	.	.	.	.	.	.	.	.	.	.	.	.	.	.	.	.	.	.	.	.	.	.	.	.	.	.	.	.	.	.	.	.	.	.	.	.	.	.	.
ERR3577561	N. gonorrhoeae	37	18	0.707107	.	.	.	.	.	.	.	.	.	.	.	I	.	.	.	.	.	.	.	.	.	.	.	.	.	.	.	.	.	.	.	.	.	.	.	.	.	.	.	.	.	.	.	.	.
ERR3577566	N. gonorrhoeae	38	1	0.03	.	.	.	.	.	.	.	.	.	.	.	.	.	.	.	.	.	.	.	.	.	.	.	.	.	.	.	.	.	.	.	.	.	.	.	.	.	.	.	.	.	.	.	.	.
ERR3578920	N. gonorrhoeae	39	1	0.125	.	.	.	.	.	.	.	.	.	.	.	.	.	.	.	.	.	.	.	.	.	.	.	.	.	.	.	.	.	.	.	.	.	.	.	.	.	.	.	.	.	.	.	.	.
ERR3623364	N. gonorrhoeae	40	2	0.25	.	.	.	.	.	.	.	.	.	.	.	.	.	.	.	.	.	.	.	.	.	.	.	.	.	.	.	.	.	.	.	.	.	.	.	.	.	.	.	.	.	.	.	.	.
ERR363611	N. gonorrhoeae	41	1	4	.	.	.	.	.	.	.	.	.	.	.	.	.	.	.	.	.	.	.	.	.	.	.	.	.	.	.	.	.	.	.	.	.	.	.	.	.	.	.	.	.	.	.	.	.
ERR388329	N. gonorrhoeae	42	2	0.064	.	.	.	.	.	.	.	.	.	.	.	.	.	.	.	.	.	.	.	.	.	.	.	.	.	.	.	.	.	.	.	.	.	.	.	.	.	.	.	.	.	.	.	.	.
ERR388336	N. gonorrhoeae	43	3	0.31498	.	.	.	.	.	.	.	.	.	.	.	.	.	.	.	.	.	.	.	.	.	.	.	.	.	.	.	.	.	.	.	.	.	.	.	.	.	.	.	.	.	.	.	.	.
ERR439287	N. gonorrhoeae	44	2	0.5	.	.	.	.	.	.	.	.	.	.	.	.	.	.	.	.	.	.	.	.	.	.	.	.	.	.	.	.	.	.	.	.	.	.	.	.	.	.	.	.	.	.	.	.	.
ERR439301	N. gonorrhoeae	45	4	0.25	.	.	.	.	.	.	.	.	.	.	.	.	.	.	.	.	.	.	.	.	.	.	.	.	.	.	.	.	.	.	.	.	.	.	.	.	.	.	.	.	.	.	.	.	.
ERR439319	N. gonorrhoeae	46	1	0.25	.	.	.	.	.	.	.	.	.	.	.	.	.	.	.	.	.	.	.	.	.	.	.	.	.	.	.	.	.	.	.	.	.	.	.	.	.	.	.	.	.	.	.	.	.
ERR449480	N. gonorrhoeae	47	2	0.126491	.	.	.	.	.	.	.	.	.	.	.	.	.	.	.	.	.	.	.	.	.	.	.	.	.	.	.	.	.	.	.	.	.	.	.	.	.	.	.	.	.	.	.	.	.
ERR855025	N. gonorrhoeae	48	1	0.25	.	.	.	.	.	.	.	.	.	.	.	.	.	.	.	.	.	.	.	.	.	.	.	.	.	.	.	.	.	.	.	.	.	.	.	.	.	.	.	.	.	.	.	.	.
ERR855395	N. gonorrhoeae	49	2	4	.	.	.	.	.	.	.	.	.	.	.	.	.	.	.	.	.	.	.	.	.	.	.	.	.	.	.	.	.	.	.	.	.	.	.	.	.	.	.	.	.	.	.	.	.
NC-014752-Nl	N. lactamica	50	2	0	.	.	.	.	.	.	.	.	.	.	.	.	.	.	.	.	.	.	.	.	.	.	.	.	.	.	.	.	.	.	.	.	.	.	.	.	.	.	.	.	.	.	.	.	.
NZ-CP007726-Ne	N. elongata	51	2	0	.	.	.	.	I	.	N	.	Q	.	.	I	.	.	A	.	.	A	.	.	.	.	.	.	.	.	.	.	.	.	.	.	.	.	.	.	T	.	F	.	.	.	.	.	.
NZ-CP019894-Nl	N. lactamica	52	1	0	.	.	.	.	.	.	.	.	.	.	.	.	.	.	.	.	.	.	.	.	.	.	.	.	.	.	.	.	.	.	.	.	.	.	.	.	.	.	.	.	.	.	.	.	.
NZ-CP031251-Nsubf	N. subflava	53	1	0	.	.	.	.	.	.	.	.	.	.	.	.	.	.	.	.	A	.	.	.	.	.	.	.	.	.	.	.	.	.	.	.	.	.	.	.	T	.	.	.	.	.	.	.	.
NZ-CP031252-Ne	N. elongata	54	1	0	.	.	.	.	I	.	N	.	Q	.	.	.	.	.	A	.	.	A	.	.	.	.	.	.	.	.	.	.	.	.	.	.	.	.	.	.	T	.	F	.	.	.	.	.	.
NZ-CP031255-Ne	N. elongata	55	1	0	.	.	.	.	I	.	N	.	Q	.	.	.	.	.	A	.	.	A	.	.	.	.	.	.	.	.	.	.	.	.	.	.	.	.	.	.	T	.	F	.	.	.	.	.	.
NZ-CP031325-Npoly	N. polysacchareae	56	1	0	.	.	.	.	.	.	.	.	.	.	.	.	.	.	.	.	.	.	.	.	.	.	.	.	.	.	.	.	.	.	.	.	.	.	.	.	.	.	.	.	.	.	.	.	.
NZ-CP039886-Nf	N. falvescens	57	1	0	.	.	.	.	.	.	.	.	.	.	.	.	.	.	.	.	A	.	.	.	.	.	.	.	.	.	.	.	.	.	.	.	.	.	.	.	T	.	.	.	.	.	.	.	.
NZ-CP039887-Nsubf	N. subflava	58	1	0	.	.	.	.	.	.	.	.	.	.	.	.	.	.	.	.	A	.	.	.	.	.	.	.	.	.	.	.	.	.	.	.	.	.	.	.	T	.	.	.	.	.	.	.	.
NZ-LR590477-Nl	N. lactamica	59	1	0	.	.	.	.	.	.	.	.	.	.	.	.	.	.	.	.	.	.	.	.	.	.	.	.	.	.	.	.	.	.	.	.	.	.	.	.	.	.	.	.	.	.	.	.	.
SRR1661219	N. gonorrhoeae	60	1	0.032	.	.	.	.	.	.	.	.	.	.	.	.	.	.	.	.	.	.	.	.	.	.	.	.	.	.	.	.	.	.	.	.	.	.	.	.	.	.	.	.	.	.	.	.	.
SRR1661281	N. gonorrhoeae	61	2	1	.	.	.	.	.	.	.	.	.	.	.	.	.	.	.	.	.	.	.	.	.	.	.	.	.	.	.	.	.	.	.	.	.	.	.	.	.	.	.	.	.	.	.	.	.
SRR2736105	N. gonorrhoeae	62	1	2	.	.	.	.	.	.	.	.	.	.	.	.	.	.	.	.	.	.	.	.	.	.	.	.	.	.	.	.	.	.	.	.	.	.	.	.	.	.	.	.	.	.	.	.	.
SRR3349147	N. gonorrhoeae	63	7	0	.	.	.	.	.	.	.	.	.	.	.	.	.	.	.	.	.	.	.	.	.	.	.	.	.	.	.	.	.	.	.	.	.	.	.	.	.	.	.	.	.	.	.	.	.
SRR3349851	N. gonorrhoeae	64	1	0	.	.	.	.	.	.	.	.	.	.	.	.	.	.	.	.	.	.	.	.	.	.	.	.	.	.	.	.	.	.	.	.	.	.	.	.	.	.	.	.	.	.	.	.	.
SRR3350151	N. gonorrhoeae	65	1	0	.	.	.	.	.	.	.	.	.	.	.	.	.	D	.	.	.	.	.	.	.	.	.	.	.	.	.	.	.	.	.	.	.	.	.	.	.	.	.	.	.	.	.	.	.
SRR3350241	N. gonorrhoeae	66	1	0	.	.	.	.	.	.	.	.	.	.	.	.	.	.	.	.	.	.	.	.	.	.	.	.	.	.	.	.	.	.	.	.	.	.	.	.	.	.	.	.	.	.	.	.	.
SRR3357143	N. gonorrhoeae	67	2	0	.	.	.	.	.	.	.	.	.	.	.	.	.	.	.	.	.	.	.	.	.	.	.	.	.	.	.	.	.	.	.	.	.	.	.	.	.	.	.	.	.	.	.	.	.
SRR5235322	N. gonorrhoeae	68	1	0.125	.	.	.	.	.	.	.	.	.	.	.	.	.	.	.	.	.	.	.	.	.	.	.	.	.	.	.	.	.	.	.	.	.	.	.	.	.	.	.	.	.	.	.	.	.
SRR5990376	N. gonorrhoeae	69	1	0.125	.	.	.	.	.	.	.	.	.	.	.	.	.	.	.	.	.	.	.	.	.	.	.	.	.	.	.	.	.	.	.	.	.	.	.	.	.	.	.	.	.	.	.	.	.
SRR7226413	N. gonorrhoeae	70	1	2	.	.	.	.	.	.	.	.	.	.	.	.	.	.	.	.	.	.	.	.	.	.	.	.	.	.	.	.	.	.	.	.	.	.	.	.	.	.	.	.	.	.	.	.	.
SRR8071250	N. gonorrhoeae	71	1	1	.	.	.	.	.	.	.	.	.	.	.	.	.	.	.	.	.	.	.	.	.	.	.	.	.	.	.	.	.	.	.	.	.	.	.	.	.	.	.	.	.	.	.	.	.
SRR8071284	N. gonorrhoeae	72	1	0.5	.	.	.	.	.	.	.	.	.	.	.	.	.	.	.	.	.	.	.	.	.	.	.	.	.	.	.	.	.	.	.	.	.	.	.	.	.	.	.	.	.	.	.	.	.
SRR8079741	N. gonorrhoeae	73	1	2	.	.	.	.	.	.	.	.	.	.	.	.	.	.	.	.	.	.	.	.	.	.	.	.	.	.	.	.	.	.	.	.	.	.	.	.	.	.	.	.	.	.	.	.	.
SRR8567086	N. gonorrhoeae	74	1	0.25	.	.	.	.	.	.	.	.	.	.	.	.	.	.	.	.	.	.	.	.	.	.	.	.	.	.	.	.	.	.	.	.	.	.	.	.	.	.	.	.	.	.	.	.	.
Allele not assigned			14
[truncated: 164 more columns]

## Sheet: Supplementary Table S8
Supplementary Table S8
														1	1	1	1	1	1	1	1	1	1	2	2	2	2	2	2	2	2	2	2	3	3	3	3	3	3	3	3	3	3	4	4	4	4	4	4
Isolate id.	Organsim	allele no.	No. of strains	Geometric mean AZM MIC	1	2	3	4	5	6	7	8	9	0	1	2	3	4	5	6	7	8	9	0	1	2	3	4	5	6	7	8	9	0	1	2	3	4	5	6	7	8	9	0	1	2	3	4	5
WHO-F	N. gonorrhoeae	1	6223	0.48	M	T	Y	E	I	Q	A	S	V	R	E	A	Q	G	T	G	A	S	R	R	L	R	R	E	G	Q	I	P	G	I	L	Y	G	E	G	Q	E	P	V	A	I	A	V	D	H
CP028150	N. mucosa	2	2	na	.	.	.	.	.	.	.	.	.	.	.	.	.	.	.	.	.	.	.	.	.	.	.	.	.	.	.	.	.	.	.	.	.	.	.	.	.	.	.	.	.	.	.	.	.
DRR117952	N. gonorrhoeae	3	21	0.21	.	.	.	.	.	.	.	.	.	.	.	.	.	.	.	.	.	.	.	.	.	.	.	.	.	.	.	.	.	.	.	.	.	.	.	.	.	.	.	.	.	.	.	.	.
DRR124695	N. gonorrhoeae	4	419	0.22	.	.	.	.	.	.	.	.	.	.	.	.	.	.	.	.	.	.	.	.	.	.	.	.	.	.	.	.	.	.	.	.	.	.	.	.	.	.	.	.	.	.	.	.	.
DRR124706	N. gonorrhoeae	5	449	0.42	.	.	.	.	.	.	.	.	.	.	.	.	.	.	.	.	.	.	.	.	.	.	.	.	.	.	.	.	.	.	.	.	.	.	.	.	.	.	.	.	.	.	.	.	.
DRR124721	N. gonorrhoeae	6	3327	0.98	.	.	.	.	.	.	.	.	.	.	.	.	.	.	.	.	.	.	.	.	.	.	.	.	.	.	.	.	.	.	.	.	.	.	.	.	.	.	.	.	.	.	.	.	.
DRR124753	N. gonorrhoeae	7	272	0.25	.	.	.	.	.	.	.	.	.	.	.	.	.	.	.	.	.	.	.	.	.	.	.	.	.	.	.	.	.	.	.	.	.	.	.	.	.	.	.	.	.	.	.	.	.
DRR124876	N. gonorrhoeae	8	1	0.5	.	.	.	.	.	.	.	.	.	.	.	.	.	.	.	.	.	.	.	.	.	.	.	.	.	.	.	.	.	.	.	.	.	.	.	.	.	.	.	.	.	.	.	.	.
ECDC-AT13-487	N. gonorrhoeae	9	12	0.2	.	.	.	.	.	.	.	.	.	.	.	.	.	.	.	.	.	.	.	.	.	.	.	.	.	.	.	.	.	.	.	.	.	.	.	.	.	.	.	.	.	.	.	.	.
ECDC-AT13-524	N. gonorrhoeae	10	47	0.55	.	.	.	.	.	.	.	.	.	.	.	.	.	.	.	.	.	.	.	.	.	.	.	.	.	.	.	.	.	.	.	.	.	.	.	.	.	.	.	.	.	.	.	.	.
ECDC-BE13-448	N. gonorrhoeae	11	130	0.09	.	.	.	.	.	.	.	.	.	.	.	.	.	.	.	.	.	.	.	.	.	.	.	.	.	.	.	.	.	.	.	.	.	.	.	.	.	.	.	.	.	.	.	.	.
ECDC-BE13-488	N. gonorrhoeae	12	77	0.14	.	.	.	.	.	.	.	.	.	.	.	.	.	.	.	.	.	.	.	.	.	.	.	.	.	.	.	.	.	.	.	.	.	.	.	.	.	.	.	.	.	.	.	.	.
ECDC-DK13-454	N. gonorrhoeae	13	87	0.192	.	.	.	.	.	.	.	.	.	.	.	.	.	.	.	.	.	.	.	.	.	.	.	.	.	.	.	.	.	.	.	.	.	.	.	.	.	.	.	.	.	.	.	.	.
ECDC-DK13-510	N. gonorrhoeae	14	19	0.06	.	.	.	.	.	.	.	.	.	.	.	.	.	.	.	.	.	.	.	.	.	.	.	.	.	.	.	.	.	.	.	.	.	.	.	.	.	.	.	.	.	.	.	.	.
ECDC-FR13-085	N. gonorrhoeae	15	2	0.08	.	.	.	.	.	.	.	.	.	.	.	.	.	.	.	.	.	.	.	.	.	.	.	.	.	.	.	.	.	.	.	.	.	.	.	.	.	.	.	.	.	.	.	.	.
ECDC-GC-098	N. gonorrhoeae	16	1	0.25	.	.	.	.	.	.	.	.	.	.	.	.	.	.	.	.	.	.	.	.	.	.	.	.	.	.	.	.	.	.	.	.	.	.	.	.	.	.	.	.	.	.	.	.	.
ECDC-GE13-056	N. gonorrhoeae	17	6	0.04	.	.	.	.	.	.	.	.	.	.	.	.	.	.	.	.	.	.	.	.	.	.	.	.	.	.	.	.	.	.	.	.	.	.	.	.	.	.	.	.	.	.	.	.	.
ECDC-GE13-082	N. gonorrhoeae	18	36	0.28	.	.	.	.	.	.	.	.	.	.	.	.	.	.	.	.	.	.	.	.	.	.	.	.	.	.	.	.	.	.	.	.	.	.	.	.	.	.	.	.	.	.	.	.	.
ECDC-GR13056	N. gonorrhoeae	19	3	0.04	.	.	.	.	.	.	.	.	.	.	.	.	.	.	.	.	.	.	.	.	.	.	.	.	.	.	.	.	.	.	.	.	.	.	.	.	.	.	.	.	.	.	.	.	.
ECDC-HU13-088	N. gonorrhoeae	20	10	0.25	.	.	.	.	.	.	.	.	.	.	.	.	.	.	.	.	.	.	.	.	.	.	.	.	.	.	.	.	.	.	.	.	.	.	.	.	.	.	.	.	.	.	.	.	.
ECDC-PT13-002	N. gonorrhoeae	21	1	0.125	.	.	.	.	.	.	.	.	.	.	.	.	.	.	.	.	.	.	.	.	.	.	.	.	.	.	.	.	.	.	.	.	.	.	.	.	.	.	.	.	.	.	.	.	.
ECDC-PT13-061	N. gonorrhoeae	22	1	0.047	.	.	.	.	.	.	.	.	.	.	.	.	.	.	.	.	.	.	.	.	.	.	.	.	.	.	.	.	.	.	.	.	.	.	.	.	.	.	.	.	.	.	.	.	.
ECDC-PT13-107	N. gonorrhoeae	23	4	0.1	.	.	.	.	.	.	.	.	.	.	.	.	.	.	.	.	.	.	.	.	.	.	.	.	.	.	.	.	.	.	.	.	.	.	.	.	.	.	.	.	.	.	.	.	.
ECDC-RB13002255	N. gonorrhoeae	24	11	0.2	.	.	.	.	.	.	.	.	.	.	.	.	.	.	.	.	.	.	.	.	.	.	.	.	.	.	.	.	.	.	.	.	.	.	.	.	.	.	.	.	.	.	.	.	.
ERR029239	N. gonorrhoeae	25	118	0.12	.	.	.	.	.	.	.	.	.	.	.	.	.	.	.	.	.	.	.	.	.	.	.	.	.	.	.	.	.	.	.	.	.	.	.	.	.	.	.	.	.	.	.	.	.
ERR1067795	N. gonorrhoeae	26	7	0.11	.	.	.	.	.	.	.	.	.	.	.	.	.	.	.	.	.	.	.	.	.	.	.	.	.	.	.	.	.	.	.	.	.	.	.	.	.	.	.	.	.	.	.	.	.
ERR1067796	N. gonorrhoeae	27	20	0.21	.	.	.	.	.	.	.	.	.	.	.	.	.	.	.	.	.	.	.	.	.	.	.	.	.	.	.	.	.	.	.	.	.	.	.	.	.	.	.	.	.	.	.	.	.
ERR1067810	N. gonorrhoeae	28	1	0.125	.	.	.	.	.	.	.	.	.	.	.	.	.	.	.	.	.	.	.	.	.	.	.	.	.	.	.	.	.	.	.	.	.	.	.	.	.	.	.	.	.	.	.	.	.
ERR1067822	N. gonorrhoeae	29	1	0.125	.	.	.	.	.	.	.	.	.	.	.	.	.	.	.	.	.	.	.	.	.	.	.	.	.	.	.	.	.	.	.	.	.	.	.	.	.	.	.	.	.	.	.	.	.
ERR1067863	N. gonorrhoeae	30	1	0.25	.	.	.	.	.	.	.	.	.	.	.	.	.	.	.	.	.	.	.	.	.	.	.	.	.	.	.	.	.	.	.	.	.	.	.	.	.	.	.	.	.	.	.	.	.
ERR1082198	N. gonorrhoeae	31	2	2.82	.	.	.	.	.	.	.	.	.	.	.	.	.	.	.	.	.	.	.	.	.	.	.	.	.	.	.	.	.	.	.	.	.	.	.	.	.	.	.	.	.	.	.	.	.
ERR1426750	N. gonorrhoeae	32	15	0.14	.	.	.	.	.	.	.	.	.	.	.	.	.	.	.	.	.	.	.	.	.	.	.	.	.	.	.	.	.	.	.	.	.	.	.	.	.	.	.	.	.	.	.	.	.
ERR1426753	N. gonorrhoeae	33	12	0.06	.	.	.	.	.	.	.	.	.	.	.	.	.	.	.	.	.	.	.	.	.	.	.	.	.	.	.	.	.	.	.	.	.	.	.	.	.	.	.	.	.	.	.	.	.
ERR1426756	N. gonorrhoeae	34	16	0.07	.	.	.	.	.	.	.	.	.	.	.	.	.	.	.	.	.	.	.	.	.	.	.	.	.	.	.	.	.	.	.	.	.	.	.	.	.	.	.	.	.	.	.	.	.
ERR2133895	N. gonorrhoeae	35	1	0.125	.	.	.	.	.	.	.	.	.	.	.	.	.	.	.	.	.	.	.	.	.	.	.	.	.	.	.	.	.	.	.	.	.	.	.	.	.	.	.	.	.	.	.	.	.
ERR2133966	N. gonorrhoeae	36	3	0.06	.	.	.	.	.	.	.	.	.	.	.	.	.	.	.	.	.	.	.	.	.	.	.	.	.	.	.	.	.	.	.	.	.	.	.	.	.	.	.	.	.	.	.	.	.
ERR223660	N. gonorrhoeae	37	33	0.169	.	.	.	.	.	.	.	.	.	.	.	.	.	.	.	.	.	.	.	.	.	.	.	.	.	.	.	.	.	.	.	.	.	.	.	.	.	.	.	.	.	.	.	.	.
ERR3325206	N. gonorrhoeae	38	99	0.17	.	.	.	.	.	.	.	.	.	.	.	.	.	.	.	.	.	.	.	.	.	.	.	.	.	.	.	.	.	.	.	.	.	.	.	.	.	.	.	.	.	.	.	.	.
ERR3325290	N. gonorrhoeae	39	2	0.35	.	.	.	.	.	.	.	.	.	.	.	.	.	.	.	.	.	.	.	.	.	.	.	.	.	.	.	.	.	.	.	.	.	.	.	.	.	.	.	.	.	.	.	.	.
ERR3325347	N. gonorrhoeae	40	13	0.11	.	.	.	.	.	.	.	.	.	.	.	.	.	.	.	.	.	.	.	.	.	.	.	.	.	.	.	.	.	.	.	.	.	.	.	.	.	.	.	.	.	.	.	.	.
ERR3325552	N. gonorrhoeae	41	1	0.064	.	.	.	.	.	.	.	.	.	.	.	.	.	.	.	.	.	.	.	.	.	.	.	.	.	.	.	.	.	.	.	.	.	.	.	.	.	.	.	.	.	.	.	.	.
ERR3325648	N. gonorrhoeae	42	11	0.18	.	.	.	.	.	.	.	.	.	.	.	.	.	.	.	.	.	.	.	.	.	.	.	.	.	.	.	.	.	.	.	.	.	.	.	.	.	.	.	.	.	.	.	.	.
ERR3325721	N. gonorrhoeae	43	6	0.03	.	.	.	.	.	.	.	.	.	.	.	.	.	.	.	.	.	.	.	.	.	.	.	.	.	.	.	.	.	.	.	.	.	.	.	.	.	.	.	.	.	.	.	.	.
ERR3325903	N. gonorrhoeae	44	1	0.064	.	.	.	.	.	.	.	.	.	.	.	.	.	.	.	.	.	.	.	.	.	.	.	.	.	.	.	.	.	.	.	.	.	.	.	.	.	.	.	.	.	.	.	.	.
ERR349889	N. gonorrhoeae	45	2	0.03	.	.	.	.	.	.	.	.	.	.	.	.	.	.	.	.	.	.	.	.	.	.	.	.	.	.	.	.	.	.	.	.	.	.	.	.	.	.	.	.	.	.	.	.	.
ERR349911	N. gonorrhoeae	46	34	0.135	.	.	.	.	.	.	.	.	.	.	.	.	.	.	.	.	.	.	.	.	.	.	.	.	.	.	.	.	.	.	.	.	.	.	.	.	.	.	.	.	.	.	.	.	.
ERR349938	N. gonorrhoeae	47	4	0.149	.	.	.	.	.	.	.	.	.	.	.	.	.	.	.	.	.	.	.	.	.	.	.	.	.	.	.	.	.	.	.	.	.	.	.	.	.	.	.	.	.	.	.	.	.
ERR349945	N. gonorrhoeae	48	1	0.047	.	.	.	.	.	.	.	.	.	.	.	.	.	.	.	.	.	.	.	.	.	.	.	.	.	.	.	.	.	.	.	.	.	.	.	.	.	.	.	.	.	.	.	.	.
ERR349951	N. gonorrhoeae	49	3	0.165	.	.	.	.	.	.	.	.	.	.	.	.	.	.	.	.	.	.	.	.	.	.	.	.	.	.	.	.	.	.	.	.	.	.	.	.	.	.	.	.	.	.	.	.	.
ERR3577380	N. gonorrhoeae	50	5	0.12	.	.	.	.	.	.	.	.	.	.	.	.	.	.	.	.	.	.	.	.	.	.	.	.	.	.	.	.	.	.	.	.	.	.	.	.	.	.	.	.	.	.	.	.	.
ERR3577514	N. gonorrhoeae	51	1	0.5	.	.	.	.	.	.	.	.	.	.	.	.	.	.	.	.	.	.	.	.	.	.	.	.	.	.	.	.	.	.	.	.	.	.	.	.	.	.	.	.	.	.	.	.	.
ERR3577970	N. gonorrhoeae	52	3	0.25	.	.	.	.	.	.	.	.	.	.	.	.	.	.	.	.	.	.	.	.	.	.	.	.	.	.	.	.	.	.	.	.	.	.	.	.	.	.	.	.	.	.	.	.	.
ERR3578017	N. gonorrhoeae	53	2	0.192	.	.	.	.	.	.	.	.	.	.	.	.	.	.	.	.	.	.	.	.	.	.	.	.	.	.	.	.	.	.	.	.	.	.	.	.	.	.	.	.	.	.	.	.	.
ERR3578067	N. gonorrhoeae	54	1	na	.	.	.	.	.	.	.	.	.	.	.	.	.	.	.	.	.	.	.	.	.	.	.	.	.	.	.	.	.	.	.	.	.	.	.	.	.	.	.	.	.	.	.	.	.
ERR3578090	N. gonorrhoeae	55	1	0.125	.	.	.	.	.	.	.	.	.	.	.	.	.	.	.	.	.	.	.	.	.	.	.	.	.	.	.	.	.	.	.	.	.	.	.	.	.	.	.	.	.	.	.	.	.
ERR3578842	N. gonorrhoeae	56	2	0.08	.	.	.	.	.	.	.	.	.	.	.	.	.	.	.	.	.	.	.	.	.	.	.	.	.	.	.	.	.	.	.	.	.	.	.	.	.	.	.	.	.	.	.	.	.
ERR3623189	N. gonorrhoeae	57	2	0.25	.	.	.	.	.	.	.	.	.	.	.	.	.	.	.	.	.	.	.	.	.	.	.	.	.	.	.	.	.	.	.	.	.	.	.	.	.	.	.	.	.	.	.	.	.
ERR363665	N. gonorrhoeae	58	1	0.38	.	.	.	.	.	.	.	.	.	.	.	.	.	.	.	.	.	.	.	.	.	.	.	.	.	.	.	.	.	.	.	.	.	.	.	.	.	.	.	.	.	.	.	.	.
ERR388419	N. gonorrhoeae	59	1	0.064	.	.	.	.	.	.	.	.	.	.	.	.	.	.	.	.	.	.	.	.	.	.	.	.	.	.	.	.	.	.	.	.	.	.	.	.	.	.	.	.	.	.	.	.	.
ERR388452	N. gonorrhoeae	60	1	0.047	.	.	.	.	.	.	.	.	.	.	.	.	.	.	.	.	.	.	.	.	.	.	.	.	.	.	.	.	.	.	.	.	.	.	.	.	.	.	.	.	.	.	.	.	.
ERR439286	N. gonorrhoeae	61	3	0.25	.	.	.	.	.	.	.	.	.	.	.	.	.	.	.	.	.	.	.	.	.	.	.	.	.	.	.	.	.	.	.	.	.	.	.	.	.	.	.	.	.	.	.	.	.
ERR439293	N. gonorrhoeae	62	1	0.25	.	.	.	.	.	.	.	.	.	.	.	.	.	.	.	.	.	.	.	.	.	.	.	.	.	.	.	.	.	.	.	.	.	.	.	.	.	.	.	.	.	.	.	.	.
ERR439309	N. gonorrhoeae	63	3	0.25	.	.	.	.	.	.	.	.	.	.	.	.	.	.	.	.	.	.	.	.	.	.	.	.	.	.	.	.	.	.	.	.	.	.	.	.	.	.	.	.	.	.	.	.	.
ERR439321	N. gonorrhoeae	64	1	0.25	.	.	.	.	.	.	.	.	.	.	.	.	.	.	.	.	.	.	.	.	.	.	.	.	.	.	.	.	.	.	.	.	.	.	.	.	.	.	.	.	.	.	.	.	.
ERR439329	N. gonorrhoeae	65	1	0.25	.	.	.	.	.	.	.	.	.	.	.	.	.	.	.	.	.	.	.	.	.	.	.	.	.	.	.	.	.	.	.	.	.	.	.	.	.	.	.	.	.	.	.	.	.
ERR439334	N. gonorrhoeae	66	1	0.25	.	.	.	.	.	.	.	.	.	.	.	.	.	.	.	.	.	.	.	.	.	.	.	.	.	.	.	.	.	.	.	.	.	.	.	.	.	.	.	.	.	.	.	.	.
ERR439348	N. gonorrhoeae	67	1	0.25	.	.	.	.	.	.	.	.	.	.	.	.	.	.	.	.	.	.	.	.	.	.	.	.	.	.	.	.	.	.	.	.	.	.	.	.	.	.	.	.	.	.	.	.	.
ERR449482	N. gonorrhoeae	68	1	0.064	.	.	.	.	.	.	.	.	.	.	.	.	.	.	.	.	.	.	.	.	.	.	.	.	.	.	.	.	.	.	.	.	.	.	.	.	.	.	.	.	.	.	.	.	.
ERR449496	N. gonorrhoeae	69	1	0.023	.	.	.	.	.	.	.	.	.	.	.	.	.	.	.	.	.	.	.	.	.	.	.	.	.	.	.	.	.	.	.	.	.	.	.	.	.	.	.	.	.	.	.	.	.
ERR449497	N. gonorrhoeae	70	1	0.032	.	.	.	.	.	.	.	.	.	.	.	.	.	.	.	.	.	.	.	.	.	.	.	.	.	.	.	.	.	.	.	.	.	.	.	.	.	.	.	.	.	.	.	.	.
ERR502193	N. gonorrhoeae	71	2	0.12	.	.	.	.	.	.	.	.	.	.	.	.	.	.	.	.	.	.	.	.	.	.	.	.	.	.	.	.	.	.	.	.	.	.	.	.	.	.	.	.	.	.	.	.	.
ERR502211	N. gonorrhoeae	72	1	0.25	.	.	.	.	.	.	.	.	.	.	.	.	.	.	.	.	.	.	.	.	.	.	.	.	.	.	.	.	.	.	.	.	.	.	.	.	.	.	.	.	.	.	.	.	.
ERR775141	N. gonorrhoeae	73	2	0.5	.	.	.	.	.	.	.	.	.	.	.	.	.	.	.	.	.	.	.	.	.	.	.	.	.	.	.	.	.	.	.	.	.	.	.	.	.	.	.	.	.	.	.	.	.
ERR779774	N. gonorrhoeae	74	1	na	.	.	.	.	.	.	.	.	.	.	.	.	.	.	.	.	.	.	.	.	.	.	.	.	.	.	.	.	.	.	.	.	.	.	.	.	.	.	.	.	.	.	.	.	.
ERR855041	N. gonorrhoeae	75	1	0.06	.	.	.	.	.	.	.	.	.	.	.	.	.	.	.	.	.	.	.	.	.	.	.	.	.	.	.	.	.	.	.	.	.	.	.	.	.	.	.	.	.	.	.	.	.
ERR855092	N. gonorrhoeae	76	1	8	.	.	.	.	.	.	.	.	.	.	.	.	.	.	.	.	.	.	.	.	.	.	.	.	.	.	.	.	.	.	.	.	.	.	.	.	.	.	.	.	.	.	.	.	.
ERR855327	N. gonorrhoeae	77	4	1.41	.	.	.	.	.	.	.	.	.	.	.	.	.	.	.	.	.	.	.	.	.	.	.	.	.	.	.	.	.	.	.	.	.	.	.	.	.	.	.	.	.	.	.	.	.
ERR976913	N. gonorrhoeae	78	1	na	.	.	.	.	.	.	.	.	.	.	.	.	.	.	.	.	.	.	.	.	.	.	.	.	.	.	.	.	.	.	.	.	.	.	.	.	.	.	.	.	.	.	.	.	.
NC-014752	N. lactamica	79	1	na	.	.	.	.	.	.	.	.	.	.	.	.	.	.	.	.	.	.	.	.	.	.	.	.	.	.	.	.	.	.	.	.	.	.	.	.	.	.	.	.	.	.	.	.	.
Ngono-FA19	N. gonorrhoeae	80	1	na	.	.	.	.	.	.	.	.	.	.	.	.	.	.	.	.	.	.	.	.	.	.	.	.	.	.	.	.	.	.	.	.	.	.	.	.	.	.	.	.	.	.	.	.	.
NZ-CP007726	N. elongata	81	2	na	.	S	.	.	L	.	.	T	.	.	.	.	.	.	.	.	.	.	.	.	.	.	.	.	.	.	V	.	A	V	.	.	.	.	N	.	.	A	.	.	.	.	L	.	.
NZ-CP019894	N. lactamica	82	1	na	.	.	.	.	.	.	.	.	.	.	.	.	.	.	.	.	.	.	.	.	.	.	.	.	.	.	.	.	.	.	.	.	.	.	.	.	.	.	.	.	.	.	.	.	.
NZ-CP031251	N. subflava	83	1	na	.	.	.	.	.	.	.	.	.	.	.	.	.	.	.	.	.	.	.	.	.	.	.	.	.	.	.	.	.	.	.	.	.	.	.	.	.	.	.	.	.	.	.	.	.
NZ-CP031252	N. elongata	84	1	na	.	S	.	.	L	.	.	T	.	.	.	.	.	.	.	.	.	.	.	.	.	.	.	.	.	.	V	.	A	V	.	.	.	.	D	.	.	A	.	.	.	.	L	.	.
NZ-CP031253	N. lactamica	85	1	na	.	.	.	.	.	.	.	.	.	.	.	.	.	.	.	.	.	.	.	.	.	.	.	.	.	.	.	.	.	.	.	.	.	.	.	.	.	.	.	.	.	.	.	.	.
NZ-CP031255	N. elongata	86	1	na	.	S	.	.	L	.	.	T	.	.	.	.	.	.	.	.	.	.	.	.	.	.	.	.	.	.	V	.	A	V	.	.	.	.	N	.	.	A	.	.	.	.	L	.	.
NZ-CP031325	N. polysacchareae	87	1	na	.	.	.	.	.	.	.	.	.	.	.	.	.	.	.	.	.	.	.	.	.	.	.	.	.	.	.	.	.	.	.	.	.	.	.	.	.	.	.	.	.	.	.	.	.
NZ-CP039886	N. flavescens	88	1	na	.	.	.	.	.	.	.	.	.	.	.	.	.	.	.	.	.	.	.	.	.	.	.	.	.	.	.	.	.	.	.	.	.	.	S	.	.	.	.	.	.	.	.	.	.
NZ-CP039887	N. subflava	89	1	na	.	.	.	.	.	.	.	.	.	.	.	.	.	.	.	.	.	.	.	.	.	.	.	.	.	.	.	.	.	.	.	.	.	.	.	.	.	.	.	.	.	.	.	.	.
NZ-LR590477	N. lactamica	90	1	na	.	.	.	.	.	.	.	.	.	.	.	.	.	.	.	.	.	.	.	.	.	.	.	.	.	.	.	.	.	.	.	.	.	.	.	.	.	.	.	.	.	.	.	.	.
NZ-LS4833690	N. cinerea	91	1	na	.	.	.	.	.	.	.	.	.	.	.	.	.	.	.	.	.	.	.	.	.	.	.	.	.	.	.	.	.	.	.	.	.	.	.	.	.	.	.	.	.	.	.	.	.
SRR1661157	N. gonorrhoeae	92	2	0.25	.	.	.	.	.	.	.	.	.	.	.	.	.	.	.	.	.	.	.	.	.	.	.	.	.	.	.	.	.	.	.	.	.	.	.	.	.	.	.	.	.	.	.	.	.
SRR3343539	N. gonorrhoeae	93	5	0.35	.	.	.	.	.	.	.	.	.	.	.	.	.	.	.	.	.	.	.	.	.	.	.	.	.	.	.	.	.	.	.	.	.	.	.	.	.	.	.	.	.	.	.	.	.
SRR3360647	N. gonorrhoeae	94	1	na	.	.	.	.	.	.	.	.	.	.	.	.	.	.	.	.	.	.	.	.	.	.	.	.	.	.	.	.	.	.	.	.	.	.	.	.	.	.	.	.	.	.	.	.	.
SRR3360721	N. gonorrhoeae	95	1	na	.	.	.	.	.	.	.	.	.	.	.	.	.	.	.	.	.	.	.	.	.	.	.	.	.	.	.	.	.	.	.	.	.	.	.	.	.	.	.	.	.	.	.	.	.
SRR3360872	N. gonorrhoeae	96	4	na	.	.	.	.	.	.	.	.	.	.	.	.	.	.	.	.	.	.	.	.	.	.	.	.	.	.	.	.	.	.	.	.	.	.	.	.	.	.	.	.	.	.	.	.	.
SRR3360924	N. gonorrhoeae	97	1	na	.	.	.	.	.	.	.	.	.	.	.	.	.	.	.	.	.	.	.	.	.	.	.	.	.	.	.	.	.	.	.	.	.	.	.	.	.	.	.	.	.	.	.	.	.
SRR5827134	N. gonorrhoeae	98	1	0.06	.	.	.	.	.	.	.	.	.	.	.	.	.	.	.	.	.	.	.	.	.	.	.	.	.	.	.	.	.	.	.	.	.	.	.	.	.	.	.	.	.	.	.	.	.
SRR5827185	N. gonorrhoeae	99	1	0.06	.	.	.	.	.	.	.	.	.	.	.	.	.	.	.	.	.	.	.	.	.	.	.	.	.	.	.	.	.	.	.	.	.	.	.	.	.	.	.	.	.	.	.	.	.
SRR5827194	N. gonorrhoeae	100	4	0.03	.	.	.	.	.	.	.	.	.	.	.	.	.	.	.	.	.	.	.	.	.	.	.	.	.	.	.	.	.	.	.	.	.	.	.	.	.	.	.	.	.	.	.	.	.
SRR5827239	N. gonorrhoeae	101	2	0.12	.	.	.	.	.	.	.	.	.	.	.	.	.	.	.	.	.	.	.	.	.	.	.	.	.	.	.	.	.	.	.	.	.	.	.	.	.	.	.	.	.	.	.	.	.
SRR5827245	N. gonorrhoeae	102	1	0.06	.	.	.	.	.	.	.	.	.	.	.	.	.	.	.	.	.	.	.	.	.	.	.	.	.	.	.	.	.	.	.	.	.	.	.	.	.	.	.	.	.	.	.	.	.
SRR8079840	N. gonorrhoeae	103	2	0.12	.	.	.	.	.	.	.	.	.	.	.	.	.	.	.	.	.	.	.	.	.	.	.	.	.	.	.	.	.	.	.	.	.	.	.	.	.	.	.	.	.	.	.	.	.
SRR8560181	N. gonorrhoeae	104	1	0.25	.	.	.	.	.	.	.	.	.	.	.	.	.	.	.	.	.	.	.	.	.	.	.	.	.	.	.	.	.	.	.	.	.	.	.	.	.	.	.	.	.	.	.	.	.
SRR8566537	N. gonorrhoeae	105	1	0.25	.	.	.	.	.	.	.	.	.	.	.	.	.	.	.	.	.	.	.	.	.	.	.	.	.	.	.	.	.	.	.	.	.	.	.	.	.	.	.	.	.	.	.	.	.
SRR8567220	N. gonorrhoeae	106	1	0.25	.	.	.	.	.	.	.	.	.	.	.	.	.	.	.	.	.	.	.	.	.	.	.	.	.	.	.	.	.	.	.	.	.	.	.	.	.	.	.	.	.	.	.	.	.
		.	2	na
[truncated: 146 more columns]

## Sheet: Supplementary Table S9
Supplementary Table S9
Era | Year	AZM MIC
	L2_HGT																															L4_HGT
	0.008	0.016	0.023	0.03	0.032	0.047	0.06	0.063	0.064	0.094	0.12	0.125	0.19	0.25	0.38	0.5	0.75	1	1.5	2	3	4	6	8	12	16	32	64	256	512	NA	0.008	0.016	0.023	0.03	0.032	0.047	0.06	0.063	0.064	0.094	0.12	0.125	0.19	0.25	0.38	0.5	0.75	1
Preantibiotic														4																	1														1
1928														0																															0
1930														0																															1
1931														1																															0
1932														3																															0
1936														0																															0
1940														0																	0														0
1941														0																	0														0
1942														0																	1														0
1943														0																	0														0
1944														0																	0														0
1945														0																	0														0
1946														0																	0														0
1947														0																															0
Golden														5																	0														1
1951														0																	0														0
1953														1																															0
1954														3																															0
1955														0																															0
1956														0																	0														0
1957																															0
1958														0																	0														0
1959																															0
1961														0																															0
1962																															0
1963														0																															0
1964														1																															0
1965														0																															0
1967														0																															0
1968														0																															1
1969														0																															0
Postmodern	0	12	0	1	2	0	14	0	2	3	0	85	9	637	11	264	9	134	2	451	0	80	0	92	0	36	2	0	4	0	461	0	9	0	2	3	0	16	0	3	3	0	90	11	651	10	266	9	132
1980														0																															0
1981														0																															0
1982														0																															0
1983														0																															0
1984														0																															0
1985														0																															0
1986										0				0																											0				0
1987														0																															0
1989					0	0			0				0			0																				0	0			0				0			0
1990										0		0	0	0																											0		0	0	0
1991					0				0			0		0																						0				0			0		0
1992									0					0																										0					0
1993					0					0		0	0																							0					0		0	0
1994																0																															0
1995														0																	0														0
1996														0	0	0															0														0	0	0
1997														0		0	0			0											0														0		0	0
1998		0	0		0	0			0	0		0	0	0	0	0		0		0		2											0	0		0	0			0	0		0	0	0	0	0		0
1999		0	0		0				0	0		0			0			0		0											0		0	0		0				0	0		0			0			0
2000									0				0	1	0	0		0		4		0									0									0				0	1	0	0		0
2001								0				0		0	0	0	0	1		2		1																	0				0		0	0	0	0	1
2002									0	0				0		0		1		2		1																		0	0				0		0		1
2003						0								1		0		0		4		3		0													0								1		0		0
2004			0		0	0		0	0	0		0	0	1	0	1	0	4		2		6		1						0	0			0		0	0		0	0	0		0	0	1	0	1	0	4
2005								0				0		0		0		1		3		8		7		2					1								0				0		0		0		1
2006					0		0	0				0		1		0		0		0		3		3		1					2					0		0	0				0		1		0		0
2007					0	0	0		0	0		0	0	0	0	0		0		4				3		2					6					0	0	0		0	0		0	0	0	0	0		0
2008			0		0	0			0	0		0	0	0	0	2	0	0		0		0		0		0	0				6			0		0	0			0	0		0	0	0	0	2	0	0
2009		0		0	0	0	0		0	1		1	0	7	0	4	0	1	0	2		1		5		2		0			5		0		0	0	0	0		0	1		1	0	7	0	4	0	1
2010		0			0	0		0	0	0		0	0	6	0	24	0	2	0	5	0	2		17		6			0		12		0			0	0		0	0	0		0	0	6	0	24	0	2
2011		1		0	0	0	0	0	0	0		0	0	7	0	11	0	3		6		2		3		5					77		0		0	0	0	0	0	0	0		0	1	7	0	11	0	3
2012	0			0	0	0	0	0	0	0		3	0	1	0	11	0	5		4		1	0	10	0	5			0	0	118	0			0	0	0	0	0	0	0		3	0	1	0	11	0	5
2013		10	0	0	1	0	7	0	0	2	0	42	9	136	11	45	9	10	2	19		4		8	0	3			0		120		8	0	0	2	0	9	0	0	2	0	44	10	134	10	44	9	9
2014		0		0			6				0	28		38		12		15		11		6		21		2			0		97		0		1			6				0	28		38		14		15
2015		1	0	1		0	1		0	0	0	7	0	50	0	50	0	37		12		13		2		1	1		0		11		1	0	1		0	1		0	0	0	9	0	52	0	50	0	37
2016		0		0	1		0		1			3		11		43		40		99		25		12		7	0		1		6		0		0	1		0		1			4		11		44		39
2017		0			0				1			1		377		61		14		272		2		0		0	1		3		0		0			0				2			1		391		61		14
2018														0		0															0														0		0
[truncated: 47 more columns]

## Sheet: Supplementary Table S10
Supplementary Table S10
ST-types	No. of isolates	L2 (HGT)	L4 (HGT)	L25 (HGT)
1579	599	0	0	0
1580	323	178	180	0
1582	61	0	0	3
1583	54	0	0	5
1584	316	0	0	2
1585	25	0	0	0
1587	67	1	0	49
1588	246	3	0	1
1590	50	0	0	40
1591	6	0	0	4
1594	202	0	0	0
1595	30	0	0	28
1596	97	2	0	2
1597	7	0	0	1
1599	146	0	0	4
1600	68	8	30	0
1601	28	0	0	6
1603	2	0	0	0
1889	12	0	0	0
1890	2	0	0	0
1891	2	0	0	0
1892	42	0	0	3
1893	207	11	0	1
1894	2	0	0	0
1898	2	0	0	0
1900	1	0	0	1
1901	1549	6	7	3
1902	31	0	0	0
1903	55	0	0	3
1904	5	0	0	0
1905	1	0	0	0
1906	3	0	0	3
1918	115	0	0	114
1920	19	0	0	1
1921	6	0	0	0
1924	1	0	0	0
1925	11	0	0	7
1926	1	0	0	0
1927	8	0	0	0
1928	1	0	0	0
1929	1	0	0	0
1931	12	0	0	4
1932	5	0	0	3
1963	1	0	0	0
1964	1	0	0	0
6714	6	0	0	0
6715	1	0	0	1
6716	1	0	0	0
6721	1	0	0	0
6722	1	0	0	1
6723	1	0	0	0
6726	9	0	0	9
6808	4	0	0	4
6810	4	0	0	0
6812	1	0	0	0
6813	1	0	0	0
6959	2	0	0	0
6960	3	0	0	0
6962	16	0	0	16
7356	3	0	0	0
7358	11	0	0	0
7359	417	0	0	417
7360	57	0	0	0
7363	710	30	30	49
7365	34	3	2	3
7367	32	1	1	0
7369	3	0	0	3
7370	1	0	0	0
7371	55	0	0	0
7819	14	0	0	1
7822	227	0	0	0
7823	39	0	9	5
7826	10	0	0	0
7827	238	0	0	4
7828	5	0	0	0
8109	3	0	0	1
8110	10	0	0	0
8112	18	0	0	18
8114	21	0	0	0
8120	1	0	0	0
8122	284	0	0	0
8123	15	0	0	2
8126	54	53	53	0
8127	3	0	0	0
8129	2	0	0	0
8130	9	0	0	2
8131	1	0	0	0
8133	2	0	0	0
8134	7	5	5	0
8135	39	0	0	1
8136	4	0	0	2
8137	1	1	1	0
8139	2	0	0	0
8141	1	0	0	0
8142	2	0	0	0
8143	367	0	0	0
8145	35	0	0	2
8148	2	0	0	0
8149	15	0	0	15
8151	1	0	0	0
8152	1	0	0	0
8153	19	0	0	0
8154	13	0	0	3
8155	2	0	0	2
8156	483	0	0	0
8160	1	0	0	0
8161	7	0	0	0
8163	88	0	1	88
8392	4	0	0	4
8394	2	0	0	0
8774	1	0	0	0
8775	5	0	0	4
8776	36	0	0	1
8777	1	0	0	0
8780	10	0	0	2
8784	6	0	0	0
9362	100	100	98	0
9363	1169	1167	1163	4
9364	4	0	0	0
9365	20	0	0	0
9900	4	0	0	0
9902	3	0	0	0
9903	14	0	0	2
10214	1	0	0	0
10241	16	0	0	0
10305	1	0	0	1
10310	1	0	0	0
10311	5	0	0	0
10312	13	0	0	0
10313	13	1	1	0
10314	27	0	0	0
10315	1	0	0	0
10316	10	0	0	0
10317	18	0	0	0
10622	43	0	0	11
10631	1	0	0	0
10634	8	0	0	6
10891	1	0	0	0
10899	6	0	0	0
10931	49	1	0	0
10932	39	2	2	0
10934	4	0	0	1
10935	3	0	0	0
11074	1	0	0	0
11075	1	0	0	0
11077	1	0	0	0
11107	3	0	0	0
11172	18	0	0	0
11173	3	0	0	1
11174	1	0	0	0
11175	3	0	0	0
11177	21	0	0	21
11178	1	0	0	0
11180	1	0	0	0
11181	23	0	0	0
11182	1	0	0	0
11183	1	0	0	1
11184	3	0	0	0
11186	1	0	0	0
11188	2	0	0	0
11189	3	0	0	3
11191	23	0	0	0
11193	1	0	0	0
11194	1	0	0	0
11195	1	0	0	0
11196	1	0	0	0
11197	2	0	0	0
11199	1	0	0	0
11200	1	0	0	0
11201	3	0	0	0
11204	1	0	0	0
11205	2	0	0	0
11207	1	0	0	0
11208	2	0	0	0
11210	1	0	0	0
11212	1	0	0	0
11228	1	0	0	0
11230	14	0	0	0
11231	10	0	7	0
11233	1	0	0	0
11234	1	0	0	1
11235	1	0	0	0
11236	4	0	0	0
11240	1	0	0	1
11241	2	0	0	2
11242	1	0	0	1
11244	1	0	0	0
11247	12	0	0	0
11249	18	0	0	7
11251	1	0	1	0
11252	2	0	0	2
11253	5	0	0	5
11255	3	0	0	1
11256	4	0	0	0
11257	4	0	0	2
11258	1	0	1	0
11260	1	0	0	1
11270	1	0	0	0
11271	1	0	0	0
11364	2	1	0	0
11365	5	0	0	0
11366	11	0	0	0
11367	2	0	0	0
11368	4	0	0	1
11369	2	2	0	0
11370	3	0	0	0
11411	2	0	0	0
11412	1	0	0	0
11413	2	0	0	0
11414	4	0	0	0
11415	2	0	0	1
11417	6	6	6	0
11418	3	0	0	0
11419	1	0	0	0
11420	47	47	47	0
11421	3	0	0	0
11422	35	35	35	0
11423	2	0	0	0
11424	1	1	1	0
11427	2	0	0	0
11428	384	384	384	0
11431	5	0	0	0
11463	63	63	63	0
11516	159	0	0	0
11602	2	0	0	0
11648	2	0	0	1
11652	1	0	0	1
11657	2	0	0	1
11659	1	0	0	1
11673	1	1	0	1
11674	1	0	0	1
11675	4	0	0	0
11676	1	0	0	0
11677	1	0	0	1
11678	3	0	0	3
11679	1	0	0	0
11680	1	0	0	0
11681	1	0	0	1
11683	1	0	0	1
11685	1	1	0	1
11686	3	0	0	3
11687	1	1	0	0
11688	1	0	0	0
11690	5	0	0	5
11691	1	0	0	1
11692	1	0	0	0
11693	1	0	0	0
11694	2	0	0	2
11695	2	0	0	0
11696	1	0	0	0
11699	1	1	0	1
11700	1	1	0	0
11701	1	0	0	0
11702	1	0	0	0
11703	1	0	0	0
11704	1	0	0	1
11705	1	0	0	0
11707	7	0	0	0
11708	1	0	0	1
11709	1	0	0	0
11710	2	0	0	0
11711	1	1	0	1
11712	1	1	0	1
11713	4	0	0	0
11714	1	0	0	1
11716	1	0	0	0
11717	1	0	0	1
11718	1	0	0	1
11719	1	0	0	0
11721	1	0	0	0
11722	1	0	0	0
11750	3	0	0	0
11864	128	128	128	0
11956	12	0	0	0
11961	1	0	0	0
11963	1	0	0	0
11965	1	0	0	0
11966	1	0	0	0
11967	6	0	0	0
11968	6	0	0	0
11970	2	0	0	0
11971	1	0	0	0
11975	11	0	0	11
11976	10	0	0	0
11978	1	0	0	0
11979	2	0	0	0
11980	3	0	0	0
11981	118	0	0	0
11982	3	3	3	0
11983	2	2	2	0
11984	3	0	0	0
11985	3	0	0	0
11986	31	0	0	0
11987	2	0	0	0
11988	4	0	0	0
11989	2	0	0	0
11990	199	0	0	0
11991	2	0	0	0
11992	1	0	0	0
11993	6	0	0	0
11994	1	0	0	0
11995	1	0	0	0
11996	1	0	0	0
11997	1	0	0	0
11998	1	0	0	0
11999	46	46	46	0
12000	2	0	0	0
12007	1	0	0	0
12039	1	0	0	0
12040	11	0	0	11
12041	4	0	0	0
12044	1	0	0	1
12078	1	0	0	0
12079	1	0	0	0
12080	2	0	0	2
12082	1	0	0	0
12083	1	0	0	1
12084	2	0	0	0
12086	3	0	0	0
12087	5	0	0	0
12089	1	0	0	1
12090	1	0	0	0
12091	2	0	0	0
12092	2	0	0	0
12093	4	0	0	0
12240	1	0	0	0
12241	3	0	0	0
12242	1	0	0	0
12243	1	0	0	0
12246	1	0	0	1
12247	1	0	0	1
12396	3	3	3	0
12433	1	0	0	0
12459	1	0	0	0
12460	1	0	0	0
12461	1	0	0	0
12462	7	0	0	0
12463	3	0	0	0
12467	3	0	0	0
12491	1	0	0	1
12492	1	0	0	0
12500	1	0	0	0
12501	1	0	0	0
12502	7	0	0	0
12503	1	0	0	0
12504	1	0	0	0
12505	2	0	0	0
12506	1	0	1	0
12507	1	0	0	1
12508	1	0	0	1
12514	2	0	0	0
12515	1	0	0	0
12516	1	0	0	0
12517	3	0	0	0
12518	2	0	0	0
12519	1	0	0	0
12520	1	0	0	0
12521	1	1	1	0
12524	2	0	0	0
12525	4	0	0	0
12526	1	0	0	0
12527	1	0	0	0
12529	1	0	0	0
12530	3	0	0	0
12531	1	0	0	0
12532	1	0	0	0
12533	1	0	0	0
12536	10	0	0	0
12537	1	0	0	0
12542	1	0	0	0
12888	1	0	0	1
12894	1	0	0	0
12905	3	0	0	0
12974	1	0	0	0
12982	7	0	0	0
13142	2	0	0	0
13143	8	0	0	0
13145	1	1	1	0
13149	2	0	0	0
13252	2	0	0	0
13266	4	0	0	0
13292	7	7	7	0
13309	1	0	0	0
13333	5	0	0	5
13334	1	0	0	0
13411	2	0	0	0
13413	3	0	0	0
13415	7	0	0	0
13476	1	0	0	0
13480	8	0	0	0
13484	5	0	0	0
13489	7	0	0	0
13490	1	0	0	1
13525	2	0	0	0
13526	8	0	0	0
13527	2	2	2	0
13528	3	3	3	0
13529	2	0	0	0
13530	1	0	0	0
13532	2	0	0	0
13533	1	0	0	0
13534	1	0	0	0
13535	1	0	0	0
13536	11	0	0	0
13537	1	0	0	0
13538	1	0	0	0
13539	1	0	0	0
13540	1	0	1	0
13541	1	0	0	0
13542	1	0	0	0
13544	1	0	0	0
13545	1	0	0	0
13546	1	1	1	0
13547	1	1	1	0
13548	1	0	0	0
13781	3	0	0	0
13839	3	0	0	0
13840	8	0	0	0
13841	8	0	0	0
13842	3	0	0	0
13843	4	0	0	0
13912	1	0	0	0
13913	3	0	0	0
13914	1	0	0	0
13915	4	0	0	0
13923	3	0	0	0
13934	3	0	0	0
13942	4	0	0	0
13943	2	0	0	0
13946	1	0	0	0
13956	12	0	0	0
14101	1	1	1	0
14283	5	0	0	0
14335	2	0	0	0
14342	1	0	0	0
14413	3	0	0	0
14414	1	0	0	0
14420	17	0	0	0
14432	1	0	0	1
14434	8	0	0	0
14435	4	0	0	0
14436	5	0	0	0
14443	2	0	0	2
14446	4	0	0	0
14448	1	0	0	0
14451	1	0	0	0
14452	4	0	0	4
14464	1	1	1	0
14466	1	0	0	0
14473	1	0	0	0
14601	1	0	0	0
14610	1	0	0	0
14738	2	0	0	2
14921	1	0	0	1
15223	1	0	0	0
15251	1	0	0	0
New_ST	93	11	10	14
NA	35	7	15	8
Grand Total	11624	2337	2355	1127
